# Supplementary material for: In silico analysis to identify vaccine candidates common to multiple serotypes of Shigella and evaluation of their immunogenicity
Source: PLoS One. 2017 Aug 2;12(8):e0180505. doi: 10.1371/journal.pone.0180505 (PMC5540609; doi:10.1371/journal.pone.0180505)
Supplement: S1 Fig — The excel sheet contains the common proteins identified after BLAST and subjected to localization predictions by various softwares. The file contains proteins predicted as outer membrane or secreted proteins. (XLSX) [file pone.0180505.s001.xlsx]

## Sheet: Sheet1
5324	>gi|74314886|ref|YP_313304.1|	Extracellular	OspC1	1:Shigella dysenteriae Sd197	2:Shigella flexneri 2a str. 301	3:Shigella sonnei Ss046
1098	>gi|82776233|ref|YP_402582.1|	Extracellular	putative fimbrial-like protein	1:Shigella dysenteriae Sd197	2:Shigella flexneri 2a str. 301	3:Shigella sonnei Ss046
1858	>gi|82777568|ref|YP_403917.1|	Extracellular	putative heat shock protein	1:Shigella dysenteriae Sd197	2:Shigella flexneri 2a str. 301	3:Shigella sonnei Ss046
3305	>gi|30063180|ref|NP_837351.1|	Extracellular	hypothetical protein S1824	1:Shigella dysenteriae Sd197	2:Shigella flexneri 2a str. 301	3:Shigella sonnei Ss046
3338	>gi|30063232|ref|NP_837403.1|	Extracellular	putative glycoprotein	1:Shigella dysenteriae Sd197	2:Shigella flexneri 2a str. 301	3:Shigella sonnei Ss046
1097	>gi|82776232|ref|YP_402581.1|	Extracellular	FimH-like protein	1:Shigella dysenteriae Sd197	2:Shigella flexneri 2a str. 301	3:Shigella sonnei Ss046
4224	>gi|24112397|ref|NP_706907.1|	OuterMembrane	hypothetical protein SF0986	1:Shigella dysenteriae Sd197	2:Shigella flexneri 2a str. 301	3:Shigella sonnei Ss046
435	>gi|82524488|ref|YP_406083.1|	Extracellular	hypothetical protein SDY_P082	1:Shigella dysenteriae Sd197	2:Shigella flexneri 2a str. 301	3:Shigella sonnei Ss046
2883	>gi|30062538|ref|NP_836709.1|	Outermembrane	hypothetical protein S1074	1:Shigella dysenteriae Sd197	2:Shigella flexneri 2a str. 301	3:Shigella sonnei Ss046
7026	>gi|74313057|ref|YP_311476.1|	Outermembrane	DNA-binding transcriptionalrepressor	1:Shigella dysenteriae Sd197	2:Shigella flexneri 2a str. 301	3:Shigella sonnei Ss046
5341	>gi|74314909|ref|YP_313327.1|	Extracellular	OspC3	1:Shigella dysenteriae Sd197	2:Shigella flexneri 2a str. 301	3:Shigella sonnei Ss046
489	>gi|82524583|ref|YP_406178.1|	Outermembrane	MxiJ	1:Shigella dysenteriae Sd197	2:Shigella flexneri 2a str. 301	3:Shigella sonnei Ss046
1809	>gi|82777494|ref|YP_403843.1|	Outermembrane	hypothetical protein SDY_2275	1:Shigella dysenteriae Sd197	2:Shigella flexneri 2a str. 301	3:Shigella sonnei Ss046
3521	>gi|31983789|ref|NP_858270.1|	Extracellular	MxiH, component of the Mxi-Spasecretion machinery	1:Shigella dysenteriae Sd197	2:Shigella flexneri 2a str. 301	3:Shigella sonnei Ss046
430	>gi|82524476|ref|YP_406071.1|	Extracellular	OspC2	1:Shigella dysenteriae Sd197	2:Shigella flexneri 2a str. 301	3:Shigella sonnei Ss046
477	>gi|82524570|ref|YP_406165.1|	Extracellular	IpaD	1:Shigella dysenteriae Sd197	2:Shigella flexneri 2a str. 301	3:Shigella sonnei Ss046
913	>gi|82775953|ref|YP_402300.1|	Extracellular	hypothetical protein SDY_0618	1:Shigella dysenteriae Sd197	2:Shigella flexneri 2a str. 301	3:Shigella sonnei Ss046
1136	>gi|82776277|ref|YP_402626.1|	Extracellular	hypothetical protein SDY_0963	1:Shigella dysenteriae Sd197	2:Shigella flexneri 2a str. 301	3:Shigella sonnei Ss046
1305	>gi|82776609|ref|YP_402958.1|	Extracellular	outer membrane protein W	1:Shigella dysenteriae Sd197	2:Shigella flexneri 2a str. 301	3:Shigella sonnei Ss046
1405	>gi|82776804|ref|YP_403153.1|	Extracellular	hypothetical protein SDY_1525	1:Shigella dysenteriae Sd197	2:Shigella flexneri 2a str. 301	3:Shigella sonnei Ss046
1470	>gi|82776927|ref|YP_403276.1|	Extracellular	hypothetical protein SDY_1664	1:Shigella dysenteriae Sd197	2:Shigella flexneri 2a str. 301	3:Shigella sonnei Ss046
1511	>gi|82777014|ref|YP_403363.1|	Extracellular	hypothetical protein SDY_1755	1:Shigella dysenteriae Sd197	2:Shigella flexneri 2a str. 301	3:Shigella sonnei Ss046
1516	>gi|82777022|ref|YP_403371.1|	Extracellular	hypothetical protein SDY_1763	1:Shigella dysenteriae Sd197	2:Shigella flexneri 2a str. 301	3:Shigella sonnei Ss046
1533	>gi|82777054|ref|YP_403403.1|	Extracellular	hypothetical protein SDY_1801	1:Shigella dysenteriae Sd197	2:Shigella flexneri 2a str. 301	3:Shigella sonnei Ss046
1546	>gi|82777070|ref|YP_403419.1|	Extracellular	hypothetical protein SDY_1817	1:Shigella dysenteriae Sd197	2:Shigella flexneri 2a str. 301	3:Shigella sonnei Ss046
1613	>gi|82777162|ref|YP_403511.1|	Extracellular	hypothetical protein SDY_1914	1:Shigella dysenteriae Sd197	2:Shigella flexneri 2a str. 301	3:Shigella sonnei Ss046
1678	>gi|82777275|ref|YP_403624.1|	extracellular	hypothetical protein SDY_2038	1:Shigella dysenteriae Sd197	2:Shigella flexneri 2a str. 301	3:Shigella sonnei Ss046
1704	>gi|82777309|ref|YP_403658.1|	Extracellular	flagellar hook protein FlgE	1:Shigella dysenteriae Sd197	2:Shigella flexneri 2a str. 301	3:Shigella sonnei Ss046
1814	>gi|82777500|ref|YP_403849.1|	Extracellular	hypothetical protein SDY_2281	1:Shigella dysenteriae Sd197	2:Shigella flexneri 2a str. 301	3:Shigella sonnei Ss046
1828	>gi|82777530|ref|YP_403879.1|	Extracellular	hypothetical protein SDY_2311	1:Shigella dysenteriae Sd197	2:Shigella flexneri 2a str. 301	3:Shigella sonnei Ss046
2360	>gi|30061716|ref|NP_835887.1|	Extracellular	hypothetical protein S0151	1:Shigella dysenteriae Sd197	2:Shigella flexneri 2a str. 301	3:Shigella sonnei Ss046
2640	>gi|30062167|ref|NP_836338.1|	Extracellular	hypothetical protein S0659	1:Shigella dysenteriae Sd197	2:Shigella flexneri 2a str. 301	3:Shigella sonnei Ss046
2702	>gi|30062287|ref|NP_836458.1|	Extracellular	hypothetical protein S0793	1:Shigella dysenteriae Sd197	2:Shigella flexneri 2a str. 301	3:Shigella sonnei Ss046
2839	>gi|30062479|ref|NP_836650.1|	Extracellular	putative fimbrial-like protein	1:Shigella dysenteriae Sd197	2:Shigella flexneri 2a str. 301	3:Shigella sonnei Ss046
2876	>gi|30062524|ref|NP_836695.1|	Extracellular	hypothetical protein S1056	1:Shigella dysenteriae Sd197	2:Shigella flexneri 2a str. 301	3:Shigella sonnei Ss046
2929	>gi|30062613|ref|NP_836784.1|	Extracellular	flagellar hook protein FlgE	1:Shigella dysenteriae Sd197	2:Shigella flexneri 2a str. 301	3:Shigella sonnei Ss046
3117	>gi|30062896|ref|NP_837067.1|	Extracellular	hypothetical protein S1489	1:Shigella dysenteriae Sd197	2:Shigella flexneri 2a str. 301	3:Shigella sonnei Ss046
3995	>gi|24112056|ref|NP_706566.1|	Extracellular	hypothetical protein SF0637	1:Shigella dysenteriae Sd197	2:Shigella flexneri 2a str. 301	3:Shigella sonnei Ss046
4055	>gi|24112170|ref|NP_706680.1|	Extracellular	hypothetical protein SF0752	1:Shigella dysenteriae Sd197	2:Shigella flexneri 2a str. 301	3:Shigella sonnei Ss046
4160	>gi|56479769|ref|NP_706828.2|	Extracellular	putative heat shock protein	1:Shigella dysenteriae Sd197	2:Shigella flexneri 2a str. 301	3:Shigella sonnei Ss046
4189	>gi|24112355|ref|NP_706865.1|	Extracellular	putative fimbrial-like protein	1:Shigella dysenteriae Sd197	2:Shigella flexneri 2a str. 301	3:Shigella sonnei Ss046
4227	>gi|56479789|ref|NP_706910.2|	Extracellular	hypothetical protein SF0989	1:Shigella dysenteriae Sd197	2:Shigella flexneri 2a str. 301	3:Shigella sonnei Ss046
4279	>gi|161485924|ref|NP_706995.2|	Extracellular	flagellar hook protein FlgE	1:Shigella dysenteriae Sd197	2:Shigella flexneri 2a str. 301	3:Shigella sonnei Ss046
4558	>gi|24112911|ref|NP_707421.1|	Extracellular	similar to minor fimbrial subunit,D-mannose specific adhesin	1:Shigella dysenteriae Sd197	2:Shigella flexneri 2a str. 301	3:Shigella sonnei Ss046
4648	>gi|24113055|ref|NP_707565.1|	Extracellular	hypothetical protein SF1694	1:Shigella dysenteriae Sd197	2:Shigella flexneri 2a str. 301	3:Shigella sonnei Ss046
4684	>gi|24113112|ref|NP_707622.1|	Extracellular	putative glycoprotein	1:Shigella dysenteriae Sd197	2:Shigella flexneri 2a str. 301	3:Shigella sonnei Ss046
4701	>gi|24113137|ref|NP_707647.1|	Extracellular	hypothetical protein SF1785	1:Shigella dysenteriae Sd197	2:Shigella flexneri 2a str. 301	3:Shigella sonnei Ss046
5351	>gi|74314925|ref|YP_313343.1|	Extracellular	IpaD	1:Shigella dysenteriae Sd197	2:Shigella flexneri 2a str. 301	3:Shigella sonnei Ss046
5355	>gi|74314929|ref|YP_313347.1|	Extracellular	IpgB1	1:Shigella dysenteriae Sd197	2:Shigella flexneri 2a str. 301	3:Shigella sonnei Ss046
5357	>gi|74314931|ref|YP_313349.1|	Extracellular	IcsB	1:Shigella dysenteriae Sd197	2:Shigella flexneri 2a str. 301	3:Shigella sonnei Ss046
5376	>gi|74314950|ref|YP_313368.1|	Extracellular	Spa32	1:Shigella dysenteriae Sd197	2:Shigella flexneri 2a str. 301	3:Shigella sonnei Ss046
5806	>gi|74311180|ref|YP_309599.1|	Extracellular	hypothetical protein SSON_0598	1:Shigella dysenteriae Sd197	2:Shigella flexneri 2a str. 301	3:Shigella sonnei Ss046
6080	>gi|74311544|ref|YP_309963.1|	Extracellular	hypothetical protein SSON_0994	1:Shigella dysenteriae Sd197	2:Shigella flexneri 2a str. 301	3:Shigella sonnei Ss046
6129	>gi|74311638|ref|YP_310057.1|	Extracellular	flagellar hook protein FlgE	1:Shigella dysenteriae Sd197	2:Shigella flexneri 2a str. 301	3:Shigella sonnei Ss046
6385	>gi|74312009|ref|YP_310428.1|	Extracellular	hypothetical protein SSON_1492	1:Shigella dysenteriae Sd197	2:Shigella flexneri 2a str. 301	3:Shigella sonnei Ss046
6472	>gi|74312132|ref|YP_310551.1|	Extracellular	putative adhesin	1:Shigella dysenteriae Sd197	2:Shigella flexneri 2a str. 301	3:Shigella sonnei Ss046
6511	>gi|74312223|ref|YP_310642.1|	Extracellular	hypothetical protein SSON_1717	1:Shigella dysenteriae Sd197	2:Shigella flexneri 2a str. 301	3:Shigella sonnei Ss046
6605	>gi|74312374|ref|YP_310793.1|	Extracellular	putative bacteriophage tailprotein	1:Shigella dysenteriae Sd197	2:Shigella flexneri 2a str. 301	3:Shigella sonnei Ss046
6732	>gi|74312625|ref|YP_311044.1|	Extracellular	hypothetical protein SSON_2155	1:Shigella dysenteriae Sd197	2:Shigella flexneri 2a str. 301	3:Shigella sonnei Ss046
5358	>gi|74314932|ref|YP_313350.1|	Extracellular	IpgD	1:Shigella dysenteriae Sd197	2:Shigella flexneri 2a str. 301	3:Shigella sonnei Ss046
6819	>gi|74312747|ref|YP_311166.1|	Extracellular	hypothetical protein SSON_2284	1:Shigella dysenteriae Sd197	2:Shigella flexneri 2a str. 301	3:Shigella sonnei Ss046
890	>gi|82775914|ref|YP_402261.1|	Extracellular	hypothetical protein SDY_0568	1:Shigella dysenteriae Sd197	2:Shigella flexneri 2a str. 301	3:Shigella sonnei Ss046
5395	>gi|74314993|ref|YP_313411.1|	Extracellular	hypothetical protein SSON_P156	1:Shigella dysenteriae Sd197	2:Shigella flexneri 2a str. 301	3:Shigella sonnei Ss046
6249	>gi|161986536|ref|YP_310233.2|	Extracellular	hypothetical protein SSON_1285	1:Shigella dysenteriae Sd197	2:Shigella flexneri 2a str. 301	3:Shigella sonnei Ss046
5311	>gi|74314861|ref|YP_313279.1|	Extracellular	IpgB2	1:Shigella dysenteriae Sd197	2:Shigella flexneri 2a str. 301	3:Shigella sonnei Ss046
3509	>gi|31983589|ref|NP_858258.1|	Extracellular Protein	IpaA, secreted by the Mxi-Spamachinery, modulates entry of bacteria into epithelial cells	1:Shigella dysenteriae Sd197	2:Shigella flexneri 2a str. 301	3:Shigella sonnei Ss046
3510	>gi|31983586|ref|NP_858259.1|	Extracellular Protein	IpaD, secreted by the Mxi-Spamachinery, required for entry of bacteria into epithelial cells	1:Shigella dysenteriae Sd197	2:Shigella flexneri 2a str. 301	3:Shigella sonnei Ss046
3514	>gi|31983578|ref|NP_858263.1|	Extracellular Protein	IpgB1, secreted by the Mxi-Spamachinery, function unknown	1:Shigella dysenteriae Sd197	2:Shigella flexneri 2a str. 301	3:Shigella sonnei Ss046
3516	>gi|31983590|ref|NP_858265.1|	Extracellular Protein	IcsB, invasion protein	1:Shigella dysenteriae Sd197	2:Shigella flexneri 2a str. 301	3:Shigella sonnei Ss046
3517	>gi|31983575|ref|NP_858266.1|	Extracellular Protein	IpgD, secreted by the Mxi-Spamachinery, modulates entry of bacteria into epithelial cells	1:Shigella dysenteriae Sd197	2:Shigella flexneri 2a str. 301	3:Shigella sonnei Ss046
4746	>gi|24113206|ref|NP_707716.1|	Extracellular Protein	hypothetical protein SF1866	1:Shigella dysenteriae Sd197	2:Shigella flexneri 2a str. 301	3:Shigella sonnei Ss046
5350	>gi|74314924|ref|YP_313342.1|	Extracellular Protein	IpaA	1:Shigella dysenteriae Sd197	2:Shigella flexneri 2a str. 301	3:Shigella sonnei Ss046
5352	>gi|74314926|ref|YP_313344.1|	Extracellular Protein	IpaC	1:Shigella dysenteriae Sd197	2:Shigella flexneri 2a str. 301	3:Shigella sonnei Ss046
6041	>gi|74311499|ref|YP_309918.1|	Extracellular Protein	putative fimbrial-like protein	1:Shigella dysenteriae Sd197	2:Shigella flexneri 2a str. 301	3:Shigella sonnei Ss046
3364	>gi|30063267|ref|NP_837438.1|	Extracellular Protein	hypothetical protein S1932	1:Shigella dysenteriae Sd197	2:Shigella flexneri 2a str. 301	3:Shigella sonnei Ss046
3445	>gi|31983559|ref|NP_858136.1|	Extracellular Protein	OspB, protein secreted by theMxi-Spa secretion machinery, function unknown	1:Shigella dysenteriae Sd197	2:Shigella flexneri 2a str. 301	3:Shigella sonnei Ss046
3530	>gi|31983568|ref|NP_858279.1|	Extracellular Protein	MxiC, secreted by and putativecomponent of the Mxi-Spa secretion machinery, similarities to YopN(secreted by the type III secretion machinery of Yersiniaenterocoltica)	1:Shigella dysenteriae Sd197	2:Shigella flexneri 2a str. 301	3:Shigella sonnei Ss046
4190	>gi|24112356|ref|NP_706866.1|	Extracellular Protein	putative fimbrial-like protein	1:Shigella dysenteriae Sd197	2:Shigella flexneri 2a str. 301	3:Shigella sonnei Ss046
5362	>gi|74314936|ref|YP_313354.1|	Extracellular Protein	MxiH	1:Shigella dysenteriae Sd197	2:Shigella flexneri 2a str. 301	3:Shigella sonnei Ss046
3526	>gi|31983562|ref|NP_858275.1|	Extracellular Protein	MxiL, secreted by and putativecomponent of the Mxi-Spa secretion machinery	1:Shigella dysenteriae Sd197	2:Shigella flexneri 2a str. 301	3:Shigella sonnei Ss046
3535	>gi|31983541|ref|NP_858284.1|	Extracellular Protein	Spa32, secreted by and componentof the Mxi-Spa machinery	1:Shigella dysenteriae Sd197	2:Shigella flexneri 2a str. 301	3:Shigella sonnei Ss046
3546	>gi|56404024|ref|NP_858314.2|	Extracellular Protein	VirA, secreted by the Mxi-Spasecretion machinery, function unknown	1:Shigella dysenteriae Sd197	2:Shigella flexneri 2a str. 301	3:Shigella sonnei Ss046
6963	>gi|74312967|ref|YP_311386.1|	Extracellular Protein	hypothetical protein SSON_2521	1:Shigella dysenteriae Sd197	2:Shigella flexneri 2a str. 301	3:Shigella sonnei Ss046
455	>gi|82524532|ref|YP_406127.1|	Extracellular	hypothetical protein SDY_P126	1:Shigella dysenteriae Sd197	2:Shigella flexneri 2a str. 301	3:Shigella sonnei Ss046
644	>gi|82775547|ref|YP_401894.1|	Extracellular	hypothetical protein SDY_0172	1:Shigella dysenteriae Sd197	2:Shigella flexneri 2a str. 301	3:Shigella sonnei Ss046
2706	>gi|30062291|ref|NP_836462.1|	Extracellular	hypothetical protein S0799	1:Shigella dysenteriae Sd197	2:Shigella flexneri 2a str. 301	3:Shigella sonnei Ss046
3479	>gi|31983556|ref|NP_858196.1|	Extracellular	OspC2, probably secreted by theMxi-Spa secretion machinery, function unknown	1:Shigella dysenteriae Sd197	2:Shigella flexneri 2a str. 301	3:Shigella sonnei Ss046
4059	>gi|24112174|ref|NP_706684.1|	Extracellular	hypothetical protein SF0757	1:Shigella dysenteriae Sd197	2:Shigella flexneri 2a str. 301	3:Shigella sonnei Ss046
5183	>gi|24113897|ref|NP_708407.1|	Extracellular	putative tail fiber protein	1:Shigella dysenteriae Sd197	2:Shigella flexneri 2a str. 301	3:Shigella sonnei Ss046
5300	>gi|74314841|ref|YP_313259.1|	Extracellular	OspB	1:Shigella dysenteriae Sd197	2:Shigella flexneri 2a str. 301	3:Shigella sonnei Ss046
5329	>gi|74314895|ref|YP_313313.1|	Extracellular	invasion plasmid antigen	1:Shigella dysenteriae Sd197	2:Shigella flexneri 2a str. 301	3:Shigella sonnei Ss046
5330	>gi|74314896|ref|YP_313314.1|	Extracellular	invasion plasmid antigen	1:Shigella dysenteriae Sd197	2:Shigella flexneri 2a str. 301	3:Shigella sonnei Ss046
5334	>gi|74314902|ref|YP_313320.1|	Extracellular	OspC2	1:Shigella dysenteriae Sd197	2:Shigella flexneri 2a str. 301	3:Shigella sonnei Ss046
5371	>gi|74314945|ref|YP_313363.1|	Extracellular	MxiC	1:Shigella dysenteriae Sd197	2:Shigella flexneri 2a str. 301	3:Shigella sonnei Ss046
5916	>gi|74311345|ref|YP_309764.1|	Extracellular	hypothetical protein SSON_0781	1:Shigella dysenteriae Sd197	2:Shigella flexneri 2a str. 301	3:Shigella sonnei Ss046
5920	>gi|74311349|ref|YP_309768.1|	Extracellular	hypothetical protein SSON_0786	1:Shigella dysenteriae Sd197	2:Shigella flexneri 2a str. 301	3:Shigella sonnei Ss046
6012	>gi|74311466|ref|YP_309885.1|	Extracellular	putative heat shock protein	1:Shigella dysenteriae Sd197	2:Shigella flexneri 2a str. 301	3:Shigella sonnei Ss046
6040	>gi|74311498|ref|YP_309917.1|	Extracellular	FimH-like protein	1:Shigella dysenteriae Sd197	2:Shigella flexneri 2a str. 301	3:Shigella sonnei Ss046
6042	>gi|74311500|ref|YP_309919.1|	Extracellular	putative fimbrial-like protein	1:Shigella dysenteriae Sd197	2:Shigella flexneri 2a str. 301	3:Shigella sonnei Ss046
6406	>gi|74312033|ref|YP_310452.1|	Extracellular	hypothetical protein SSON_1517	1:Shigella dysenteriae Sd197	2:Shigella flexneri 2a str. 301	3:Shigella sonnei Ss046
6488	>gi|74312163|ref|YP_310582.1|	Extracellular	hypothetical protein SSON_1653	1:Shigella dysenteriae Sd197	2:Shigella flexneri 2a str. 301	3:Shigella sonnei Ss046
525	>gi|82775392|ref|YP_401738.1|	extracellular	hypothetical protein SDY_0010	1:Shigella dysenteriae Sd197	2:Shigella flexneri 2a str. 301	3:Shigella sonnei Ss046
3261	>gi|30063129|ref|NP_837300.1|	Extracellular	hypothetical protein S1768	1:Shigella dysenteriae Sd197	2:Shigella flexneri 2a str. 301	3:Shigella sonnei Ss046
5393	>gi|74314986|ref|YP_313404.1|	Extracellular	hypothetical protein SSON_P149	1:Shigella dysenteriae Sd197	2:Shigella flexneri 2a str. 301	3:Shigella sonnei Ss046
6156	>gi|74311673|ref|YP_310092.1|	Extracellular	hypothetical protein SSON_1132	1:Shigella dysenteriae Sd197	2:Shigella flexneri 2a str. 301	3:Shigella sonnei Ss046
2056	>gi|82777855|ref|YP_404204.1|	Extracellular/Outer Membrane Protein	hypothetical protein SDY_2662	1:Shigella dysenteriae Sd197	2:Shigella flexneri 2a str. 301	3:Shigella sonnei Ss046
2955	>gi|30062645|ref|NP_836816.1|	Extracellular/Outer Membrane Protein	hypothetical protein S1196	1:Shigella dysenteriae Sd197	2:Shigella flexneri 2a str. 301	3:Shigella sonnei Ss046
483	>gi|82524576|ref|YP_406171.1|	Extracellular/outermembrane	IcsB	1:Shigella dysenteriae Sd197	2:Shigella flexneri 2a str. 301	3:Shigella sonnei Ss046
740	>gi|161950159|ref|YP_402030.2|	extracellular/outermembrane	hypothetical protein SDY_0322	1:Shigella dysenteriae Sd197	2:Shigella flexneri 2a str. 301	3:Shigella sonnei Ss046
1215	>gi|161950133|ref|YP_402791.2|	extracellular/outermembrane	hypothetical protein SDY_1143	1:Shigella dysenteriae Sd197	2:Shigella flexneri 2a str. 301	3:Shigella sonnei Ss046
1601	>gi|82777141|ref|YP_403490.1|	Extracellular/outermembrane	hypothetical protein SDY_1891	1:Shigella dysenteriae Sd197	2:Shigella flexneri 2a str. 301	3:Shigella sonnei Ss046
478	>gi|82524571|ref|YP_406166.1|	extracellular	IpaC	1:Shigella dysenteriae Sd197	2:Shigella flexneri 2a str. 301	3:Shigella sonnei Ss046
513	>gi|82524617|ref|YP_406212.1|	extracellular	VirA	1:Shigella dysenteriae Sd197	2:Shigella flexneri 2a str. 301	3:Shigella sonnei Ss046
619	>gi|82775514|ref|YP_401861.1|	Extracellular	putative major pilin subunit	1:Shigella dysenteriae Sd197	2:Shigella flexneri 2a str. 301	3:Shigella sonnei Ss046
2039	>gi|82777826|ref|YP_404175.1|	Extracellular	hypothetical protein SDY_2630	1:Shigella dysenteriae Sd197	2:Shigella flexneri 2a str. 301	3:Shigella sonnei Ss046
2455	>gi|30061887|ref|NP_836058.1|	Extracellular	hypothetical protein S0335	1:Shigella dysenteriae Sd197	2:Shigella flexneri 2a str. 301	3:Shigella sonnei Ss046
2604	>gi|30062112|ref|NP_836283.1|	Extracellular	hypothetical protein S0585	1:Shigella dysenteriae Sd197	2:Shigella flexneri 2a str. 301	3:Shigella sonnei Ss046
2886	>gi|30062541|ref|NP_836712.1|	Extracellular	TrpR binding protein WrbA	1:Shigella dysenteriae Sd197	2:Shigella flexneri 2a str. 301	3:Shigella sonnei Ss046
3295	>gi|30063169|ref|NP_837340.1|	Extracellular	putative virulence protein	1:Shigella dysenteriae Sd197	2:Shigella flexneri 2a str. 301	3:Shigella sonnei Ss046
3297	>gi|30063171|ref|NP_837342.1|	Extracellular	putative lipoprotein	1:Shigella dysenteriae Sd197	2:Shigella flexneri 2a str. 301	3:Shigella sonnei Ss046
4188	>gi|24112354|ref|NP_706864.1|	Extracellular	homolog of Salmonella FimH protein	1:Shigella dysenteriae Sd197	2:Shigella flexneri 2a str. 301	3:Shigella sonnei Ss046
4236	>gi|24112417|ref|NP_706927.1|	Extracellular	TrpR binding protein WrbA	1:Shigella dysenteriae Sd197	2:Shigella flexneri 2a str. 301	3:Shigella sonnei Ss046
4280	>gi|56479816|ref|NP_706997.2|	Extracellular	flagellar basal body L-ringprotein	1:Shigella dysenteriae Sd197	2:Shigella flexneri 2a str. 301	3:Shigella sonnei Ss046
4640	>gi|56479949|ref|NP_707555.2|	Extracellular	putative lipoprotein	1:Shigella dysenteriae Sd197	2:Shigella flexneri 2a str. 301	3:Shigella sonnei Ss046
4963	>gi|24113604|ref|NP_708114.1|	Extracellular	hypothetical protein SF2303	1:Shigella dysenteriae Sd197	2:Shigella flexneri 2a str. 301	3:Shigella sonnei Ss046
5096	>gi|24113773|ref|NP_708283.1|	Extracellular	hypothetical protein SF2485	1:Shigella dysenteriae Sd197	2:Shigella flexneri 2a str. 301	3:Shigella sonnei Ss046
5367	>gi|74314941|ref|YP_313359.1|	Extracellular	MxiL	1:Shigella dysenteriae Sd197	2:Shigella flexneri 2a str. 301	3:Shigella sonnei Ss046
5390	>gi|74314979|ref|YP_313397.1|	Extracellular	VirA	1:Shigella dysenteriae Sd197	2:Shigella flexneri 2a str. 301	3:Shigella sonnei Ss046
6089	>gi|74311561|ref|YP_309980.1|	Extracellular	TrpR binding protein WrbA	1:Shigella dysenteriae Sd197	2:Shigella flexneri 2a str. 301	3:Shigella sonnei Ss046
6330	>gi|74311930|ref|YP_310349.1|	Extracellular	hypothetical protein SSON_1406	1:Shigella dysenteriae Sd197	2:Shigella flexneri 2a str. 301	3:Shigella sonnei Ss046
6393	>gi|74312018|ref|YP_310437.1|	Extracellular	putative lipoprotein	1:Shigella dysenteriae Sd197	2:Shigella flexneri 2a str. 301	3:Shigella sonnei Ss046
7004	>gi|74313030|ref|YP_311449.1|	Extracellular	hypothetical protein SSON_2586	1:Shigella dysenteriae Sd197	2:Shigella flexneri 2a str. 301	3:Shigella sonnei Ss046
7005	>gi|74313032|ref|YP_311451.1|	Extracellular	hypothetical protein SSON_2588	1:Shigella dysenteriae Sd197	2:Shigella flexneri 2a str. 301	3:Shigella sonnei Ss046
1799	>gi|82777494|ref|YP_403843.1|	Outermembrane	hypothetical protein SDY_2275	hypothetical protein SDY_2275	2:Shigella flexneri 2a str. 301	3:Shigella sonnei Ss046
1023	>gi|82776132|ref|YP_402479.1|	ouermembrane	hypothetical protein SDY_0808	1:Shigella dysenteriae Sd197	2:Shigella flexneri 2a str. 301	3:Shigella sonnei Ss046
5370	>gi|74314944|ref|YP_313362.1|	Outer Membrane	MxiD	1:Shigella dysenteriae Sd197	2:Shigella flexneri 2a str. 301	3:Shigella sonnei Ss046
5822	>gi|74311209|ref|YP_309628.1|	Outer Membrane	hypothetical protein SSON_0635	1:Shigella dysenteriae Sd197	2:Shigella flexneri 2a str. 301	3:Shigella sonnei Ss046
6077	>gi|74311541|ref|YP_309960.1|	Outer Membrane	hypothetical protein SSON_0991	1:Shigella dysenteriae Sd197	2:Shigella flexneri 2a str. 301	3:Shigella sonnei Ss046
6487	>gi|74312162|ref|YP_310581.1|	Outer Membrane	putative outer membrane porinprotein	1:Shigella dysenteriae Sd197	2:Shigella flexneri 2a str. 301	3:Shigella sonnei Ss046
5303	>gi|74314846|ref|YP_313264.1|	Outer Membrane	OspF	1:Shigella dysenteriae Sd197	2:Shigella flexneri 2a str. 301	3:Shigella sonnei Ss046
5319	>gi|74314871|ref|YP_313289.1|	Outer Membrane	hypothetical protein SSON_P034	1:Shigella dysenteriae Sd197	2:Shigella flexneri 2a str. 301	3:Shigella sonnei Ss046
5910	>gi|74311338|ref|YP_309757.1|	Outer Membrane	hypothetical protein SSON_0774	1:Shigella dysenteriae Sd197	2:Shigella flexneri 2a str. 301	3:Shigella sonnei Ss046
4929	>gi|24113564|ref|NP_708074.1|	Outer Membrane	putative lipoprotein	1:Shigella dysenteriae Sd197	2:Shigella flexneri 2a str. 301	3:Shigella sonnei Ss046
5861	>gi|74311271|ref|YP_309690.1|	Outer Membrane	putative homeobox protein	1:Shigella dysenteriae Sd197	2:Shigella flexneri 2a str. 301	3:Shigella sonnei Ss046
6912	>gi|74312862|ref|YP_311281.1|	Outer Membrane	lipoprotein precursor	1:Shigella dysenteriae Sd197	2:Shigella flexneri 2a str. 301	3:Shigella sonnei Ss046
1580	>gi|82777113|ref|YP_403462.1|	Outer Membrane Protein	hypothetical protein SDY_1862	1:Shigella dysenteriae Sd197	2:Shigella flexneri 2a str. 301	3:Shigella sonnei Ss046
2377	>gi|30061734|ref|NP_835905.1|	Outer Membrane Protein	outer membrane protein assemblyfactor YaeT	1:Shigella dysenteriae Sd197	2:Shigella flexneri 2a str. 301	3:Shigella sonnei Ss046
2587	>gi|30062091|ref|NP_836262.1|	Outer Membrane Protein	putative homeobox protein	1:Shigella dysenteriae Sd197	2:Shigella flexneri 2a str. 301	3:Shigella sonnei Ss046
3511	>gi|56404015|ref|NP_858260.2|	Outer Membrane Protein	IpaC, secreted by the Mxi-Spasecretion machinery, required for entry into epithelial cells	1:Shigella dysenteriae Sd197	2:Shigella flexneri 2a str. 301	3:Shigella sonnei Ss046
4305	>gi|24112517|ref|NP_707027.1|	Outer Membrane Protein	hypothetical protein SF1116	1:Shigella dysenteriae Sd197	2:Shigella flexneri 2a str. 301	3:Shigella sonnei Ss046
6814	>gi|74312736|ref|YP_311155.1|	Outer Membrane Protein	outer membrane porin protein C	1:Shigella dysenteriae Sd197	2:Shigella flexneri 2a str. 301	3:Shigella sonnei Ss046
6905	>gi|74312853|ref|YP_311272.1|	Outer Membrane Protein	PapC-like porin protein	1:Shigella dysenteriae Sd197	2:Shigella flexneri 2a str. 301	3:Shigella sonnei Ss046
6909	>gi|74312859|ref|YP_311278.1|	Outer Membrane Protein	long-chain fatty acid outermembrane transporter	1:Shigella dysenteriae Sd197	2:Shigella flexneri 2a str. 301	3:Shigella sonnei Ss046
3705	>gi|56479616|ref|NP_706104.2|	Outer Membrane Protein	hypothetical protein SF0148	1:Shigella dysenteriae Sd197	2:Shigella flexneri 2a str. 301	3:Shigella sonnei Ss046
3942	>gi|24111978|ref|NP_706488.1|	Outer Membrane Protein	putative homeobox protein	1:Shigella dysenteriae Sd197	2:Shigella flexneri 2a str. 301	3:Shigella sonnei Ss046
6995	>gi|74313020|ref|YP_311439.1|	Outer Membrane Protein	hypothetical protein SSON_2576	1:Shigella dysenteriae Sd197	2:Shigella flexneri 2a str. 301	3:Shigella sonnei Ss046
7011	>gi|74313038|ref|YP_311457.1|	Outer Membrane Protein	outer membrane protein assemblycomplex subunit YfgL	1:Shigella dysenteriae Sd197	2:Shigella flexneri 2a str. 301	3:Shigella sonnei Ss046
7012	>gi|74313039|ref|YP_311458.1|	Outer Membrane Protein	hypothetical protein SSON_2595	1:Shigella dysenteriae Sd197	2:Shigella flexneri 2a str. 301	3:Shigella sonnei Ss046
476	>gi|82524569|ref|YP_406164.1|	Outer membrane/extracellular	IpaA	1:Shigella dysenteriae Sd197	2:Shigella flexneri 2a str. 301	3:Shigella sonnei Ss046
481	>gi|82524574|ref|YP_406169.1|	outer membrane	IpgB1	1:Shigella dysenteriae Sd197	2:Shigella flexneri 2a str. 301	3:Shigella sonnei Ss046
495	>gi|82524589|ref|YP_406184.1|	Outermembrane	MxiD	1:Shigella dysenteriae Sd197	2:Shigella flexneri 2a str. 301	3:Shigella sonnei Ss046
517	>gi|161986648|ref|YP_406225.2|	OuterMembrane	outer membrane protease	1:Shigella dysenteriae Sd197	2:Shigella flexneri 2a str. 301	3:Shigella sonnei Ss046
661	>gi|82775567|ref|YP_401914.1|	OuterMembrane	outer membrane protein assemblyfactor YaeT	1:Shigella dysenteriae Sd197	2:Shigella flexneri 2a str. 301	3:Shigella sonnei Ss046
687	>gi|82775597|ref|YP_401944.1|	OuterMembrane	predicted membrane-bound lyticmurein transglycosylase D	1:Shigella dysenteriae Sd197	2:Shigella flexneri 2a str. 301	3:Shigella sonnei Ss046
741	>gi|82775684|ref|YP_402031.1|	OuterMembrane	nucleoside channel	1:Shigella dysenteriae Sd197	2:Shigella flexneri 2a str. 301	3:Shigella sonnei Ss046
851	>gi|82775861|ref|YP_402208.1|	OuterMembrane	outer membrane receptor for ferricenterobactin (enterochelin) and colicins B and D	1:Shigella dysenteriae Sd197	2:Shigella flexneri 2a str. 301	3:Shigella sonnei Ss046
1008	>gi|82776107|ref|YP_402454.1|	OuterMembrane	outer membrane protein X	1:Shigella dysenteriae Sd197	2:Shigella flexneri 2a str. 301	3:Shigella sonnei Ss046
1059	>gi|82776181|ref|YP_402530.1|	OuterMembrane	outer membrane porin protein C	1:Shigella dysenteriae Sd197	2:Shigella flexneri 2a str. 301	3:Shigella sonnei Ss046
1111	>gi|82776247|ref|YP_402596.1|	OuterMembrane	outer membrane protein A	1:Shigella dysenteriae Sd197	2:Shigella flexneri 2a str. 301	3:Shigella sonnei Ss046
1133	>gi|82776274|ref|YP_402623.1|	OuterMembrane	hypothetical protein SDY_0960	1:Shigella dysenteriae Sd197	2:Shigella flexneri 2a str. 301	3:Shigella sonnei Ss046
1469	>gi|82776926|ref|YP_403275.1|	OuterMembrane	hypothetical protein SDY_1663	1:Shigella dysenteriae Sd197	2:Shigella flexneri 2a str. 301	3:Shigella sonnei Ss046
1746	>gi|82777380|ref|YP_403729.1|	OuterMembrane	putative channel/filament proteins	1:Shigella dysenteriae Sd197	2:Shigella flexneri 2a str. 301	3:Shigella sonnei Ss046
1840	>gi|82777547|ref|YP_403896.1|	OuterMembrane	outer membrane protein F	1:Shigella dysenteriae Sd197	2:Shigella flexneri 2a str. 301	3:Shigella sonnei Ss046
1993	>gi|82777756|ref|YP_404105.1|	OuterMembrane	long-chain fatty acid outermembrane transporter	1:Shigella dysenteriae Sd197	2:Shigella flexneri 2a str. 301	3:Shigella sonnei Ss046
1995	>gi|82777761|ref|YP_404110.1|	Outermembrane	lipoprotein precursor	1:Shigella dysenteriae Sd197	2:Shigella flexneri 2a str. 301	3:Shigella sonnei Ss046
2280	>gi|30061621|ref|NP_835792.1|	OuterMembrane	organic solvent tolerance protein	1:Shigella dysenteriae Sd197	2:Shigella flexneri 2a str. 301	3:Shigella sonnei Ss046
2469	>gi|30061906|ref|NP_836077.1|	OuterMembrane	outer membrane protein Tsx	1:Shigella dysenteriae Sd197	2:Shigella flexneri 2a str. 301	3:Shigella sonnei Ss046
2558	>gi|30062041|ref|NP_836212.1|	OuterMembrane	ferrienterobactin receptorprecursor	1:Shigella dysenteriae Sd197	2:Shigella flexneri 2a str. 301	3:Shigella sonnei Ss046
2591	>gi|30062096|ref|NP_836267.1|	OuterMembrane	peptidoglycan-associated outermembrane lipoprotein	1:Shigella dysenteriae Sd197	2:Shigella flexneri 2a str. 301	3:Shigella sonnei Ss046
2625	>gi|30062144|ref|NP_836315.1|	OuterMembrane	hypothetical protein S0623	1:Shigella dysenteriae Sd197	2:Shigella flexneri 2a str. 301	3:Shigella sonnei Ss046
2712	>gi|30062298|ref|NP_836469.1|	OuterMembrane	outer membrane protein X	1:Shigella dysenteriae Sd197	2:Shigella flexneri 2a str. 301	3:Shigella sonnei Ss046
2829	>gi|30062464|ref|NP_836635.1|	OuterMembrane	outer membrane protein F	1:Shigella dysenteriae Sd197	2:Shigella flexneri 2a str. 301	3:Shigella sonnei Ss046
2852	>gi|30062494|ref|NP_836665.1|	OuterMembrane	outer membrane protein A	1:Shigella dysenteriae Sd197	2:Shigella flexneri 2a str. 301	3:Shigella sonnei Ss046
2873	>gi|30062521|ref|NP_836692.1|	OuterMembrane	hypothetical protein S1053	1:Shigella dysenteriae Sd197	2:Shigella flexneri 2a str. 301	3:Shigella sonnei Ss046
3041	>gi|30062779|ref|NP_836950.1|	OuterMembrane	outer membrane protein W	1:Shigella dysenteriae Sd197	2:Shigella flexneri 2a str. 301	3:Shigella sonnei Ss046
3163	>gi|30062956|ref|NP_837127.1|	OuterMembrane	hypothetical protein S1556	1:Shigella dysenteriae Sd197	2:Shigella flexneri 2a str. 301	3:Shigella sonnei Ss046
3337	>gi|30063231|ref|NP_837402.1|	OuterMembrane	putative outer membrane porinprotein	1:Shigella dysenteriae Sd197	2:Shigella flexneri 2a str. 301	3:Shigella sonnei Ss046
3529	>gi|31983567|ref|NP_858278.1|	OuterMembrane	MxiD, outermembrane protein of thesecretin family, component of the Mxi-Spa secretion machinery	1:Shigella dysenteriae Sd197	2:Shigella flexneri 2a str. 301	3:Shigella sonnei Ss046
3583	>gi|56404036|ref|NP_858404.2|	OuterMembrane	outer membrane protease	1:Shigella dysenteriae Sd197	2:Shigella flexneri 2a str. 301	3:Shigella sonnei Ss046
3625	>gi|24111500|ref|NP_706010.1|	OuterMembrane	organic solvent tolerance protein	1:Shigella dysenteriae Sd197	2:Shigella flexneri 2a str. 301	3:Shigella sonnei Ss046
3722	>gi|24111612|ref|NP_706122.1|	OuterMembrane	outer membrane protein assemblyfactor YaeT	1:Shigella dysenteriae Sd197	2:Shigella flexneri 2a str. 301	3:Shigella sonnei Ss046
3817	>gi|56479649|ref|NP_706299.2|	OuterMembrane	outer membrane protein Tsx	1:Shigella dysenteriae Sd197	2:Shigella flexneri 2a str. 301	3:Shigella sonnei Ss046
3912	>gi|24111929|ref|NP_706439.1|	OuterMembrane	ferrienterobactin receptorprecursor	1:Shigella dysenteriae Sd197	2:Shigella flexneri 2a str. 301	3:Shigella sonnei Ss046
3946	>gi|56479690|ref|NP_706493.2|	OuterMembrane	peptidoglycan-associated outermembrane lipoprotein	1:Shigella dysenteriae Sd197	2:Shigella flexneri 2a str. 301	3:Shigella sonnei Ss046
3980	>gi|24112033|ref|NP_706543.1|	OuterMembrane	hypothetical protein SF0612	1:Shigella dysenteriae Sd197	2:Shigella flexneri 2a str. 301	3:Shigella sonnei Ss046
4065	>gi|56479734|ref|NP_706692.2|	OuterMembrane	outer membrane protein X	1:Shigella dysenteriae Sd197	2:Shigella flexneri 2a str. 301	3:Shigella sonnei Ss046
4179	>gi|24112338|ref|NP_706848.1|	OuterMembrane	outer membrane protein F	1:Shigella dysenteriae Sd197	2:Shigella flexneri 2a str. 301	3:Shigella sonnei Ss046
4202	>gi|56479781|ref|NP_706879.2|	OuterMembrane	outer membrane protein A	1:Shigella dysenteriae Sd197	2:Shigella flexneri 2a str. 301	3:Shigella sonnei Ss046
4394	>gi|24112655|ref|NP_707165.1|	OuterMembrane	outer membrane protein W	1:Shigella dysenteriae Sd197	2:Shigella flexneri 2a str. 301	3:Shigella sonnei Ss046
4501	>gi|24112822|ref|NP_707332.1|	OuterMembrane	hypothetical protein SF1441	1:Shigella dysenteriae Sd197	2:Shigella flexneri 2a str. 301	3:Shigella sonnei Ss046
4683	>gi|24113110|ref|NP_707620.1|	OuterMembrane	putative outer membrane porinprotein	1:Shigella dysenteriae Sd197	2:Shigella flexneri 2a str. 301	3:Shigella sonnei Ss046
4959	>gi|24113600|ref|NP_708110.1|	OuterMembrane	outer membrane porin protein C	1:Shigella dysenteriae Sd197	2:Shigella flexneri 2a str. 301	3:Shigella sonnei Ss046
5051	>gi|56480092|ref|NP_708225.2|	OuterMembrane	long-chain fatty acid outermembrane transporter	1:Shigella dysenteriae Sd197	2:Shigella flexneri 2a str. 301	3:Shigella sonnei Ss046
5433	>gi|74315076|ref|YP_313494.1|	OuterMembrane	outer membrane protease	1:Shigella dysenteriae Sd197	2:Shigella flexneri 2a str. 301	3:Shigella sonnei Ss046
5477	>gi|74310673|ref|YP_309092.1|	OuterMembrane	organic solvent tolerance protein	1:Shigella dysenteriae Sd197	2:Shigella flexneri 2a str. 301	3:Shigella sonnei Ss046
5578	>gi|74310797|ref|YP_309216.1|	OuterMembrane	outer membrane protein assemblyfactor YaeT	1:Shigella dysenteriae Sd197	2:Shigella flexneri 2a str. 301	3:Shigella sonnei Ss046
5767	>gi|74311118|ref|YP_309537.1|	OuterMembrane	outer membrane receptor for ferricenterobactin (enterochelin) and colicins B and D	1:Shigella dysenteriae Sd197	2:Shigella flexneri 2a str. 301	3:Shigella sonnei Ss046
5857	>gi|74311265|ref|YP_309684.1|	OuterMembrane	peptidoglycan-associated outermembrane lipoprotein	1:Shigella dysenteriae Sd197	2:Shigella flexneri 2a str. 301	3:Shigella sonnei Ss046
5926	>gi|74311357|ref|YP_309776.1|	OuterMembrane	outer membrane protein X	1:Shigella dysenteriae Sd197	2:Shigella flexneri 2a str. 301	3:Shigella sonnei Ss046
6031	>gi|74311487|ref|YP_309906.1|	OuterMembrane	outer membrane protein F	1:Shigella dysenteriae Sd197	2:Shigella flexneri 2a str. 301	3:Shigella sonnei Ss046
6054	>gi|74311514|ref|YP_309933.1|	OuterMembrane	outer membrane protein A	1:Shigella dysenteriae Sd197	2:Shigella flexneri 2a str. 301	3:Shigella sonnei Ss046
6309	>gi|74311907|ref|YP_310326.1|	OuterMembrane	hypothetical protein SSON_1380	1:Shigella dysenteriae Sd197	2:Shigella flexneri 2a str. 301	3:Shigella sonnei Ss046
6613	>gi|74312394|ref|YP_310813.1|	OuterMembrane	outer membrane protein W	1:Shigella dysenteriae Sd197	2:Shigella flexneri 2a str. 301	3:Shigella sonnei Ss046
6754	>gi|161986504|ref|YP_311081.2|	OuterMembrane	multidrug resistance outermembrane protein MdtQ	1:Shigella dysenteriae Sd197	2:Shigella flexneri 2a str. 301	3:Shigella sonnei Ss046
6783	>gi|74312697|ref|YP_311116.1|	OuterMembrane	putative lipoprotein	1:Shigella dysenteriae Sd197	2:Shigella flexneri 2a str. 301	3:Shigella sonnei Ss046
1386	>gi|82776766|ref|YP_403115.1|	OuterMembrane	hypothetical protein SDY_1485	1:Shigella dysenteriae Sd197	2:Shigella flexneri 2a str. 301	3:Shigella sonnei Ss046
1014	>gi|82776115|ref|YP_402462.1|	outermembrane	hypothetical protein SDY_0791	1:Shigella dysenteriae Sd197	2:Shigella flexneri 2a str. 301	3:Shigella sonnei Ss046
1099	>gi|82776234|ref|YP_402583.1|	outermembrane	putative fimbrial-like protein	1:Shigella dysenteriae Sd197	2:Shigella flexneri 2a str. 301	3:Shigella sonnei Ss046
1444	>gi|82776872|ref|YP_403221.1|	Outermembrane	hypothetical protein SDY_1602	1:Shigella dysenteriae Sd197	2:Shigella flexneri 2a str. 301	3:Shigella sonnei Ss046
1768	>gi|82777418|ref|YP_403767.1|	OuterMembrane	hypothetical protein SDY_2190	1:Shigella dysenteriae Sd197	2:Shigella flexneri 2a str. 301	3:Shigella sonnei Ss046
4014	>gi|24112077|ref|NP_706587.1|	OuterMembrane	palmitoyl transferase for Lipid A	1:Shigella dysenteriae Sd197	2:Shigella flexneri 2a str. 301	3:Shigella sonnei Ss046
4049	>gi|24112163|ref|NP_706673.1|	OuterMembrane	hypothetical protein SF0745	1:Shigella dysenteriae Sd197	2:Shigella flexneri 2a str. 301	3:Shigella sonnei Ss046
484	>gi|82524577|ref|YP_406172.1|	outermembrane/extracellular	IpgD	1:Shigella dysenteriae Sd197	2:Shigella flexneri 2a str. 301	3:Shigella sonnei Ss046
914	>gi|82775955|ref|YP_402302.1|	OuterMembrane/extracellular	hypothetical protein SDY_0620	1:Shigella dysenteriae Sd197	2:Shigella flexneri 2a str. 301	3:Shigella sonnei Ss046
949	>gi|82776019|ref|YP_402366.1|	OuterMembrane/extracellular	peptidoglycan-associated outermembrane lipoprotein	1:Shigella dysenteriae Sd197	2:Shigella flexneri 2a str. 301	3:Shigella sonnei Ss046
492	>gi|82524586|ref|YP_406181.1|	outermembrane	MxiL	1:Shigella dysenteriae Sd197	2:Shigella flexneri 2a str. 301	3:Shigella sonnei Ss046
501	>gi|82524595|ref|YP_406190.1|	outermembrane	Spa32	1:Shigella dysenteriae Sd197	2:Shigella flexneri 2a str. 301	3:Shigella sonnei Ss046
819	>gi|82775806|ref|YP_402153.1|	OuterMembrane	acridine efflux pump	1:Shigella dysenteriae Sd197	2:Shigella flexneri 2a str. 301	3:Shigella sonnei Ss046
1090	>gi|82776222|ref|YP_402571.1|	OuterMembrane	putative lipoprotein	1:Shigella dysenteriae Sd197	2:Shigella flexneri 2a str. 301	3:Shigella sonnei Ss046
1108	>gi|82776243|ref|YP_402592.1|	outermembrane	hypothetical protein SDY_0925	1:Shigella dysenteriae Sd197	2:Shigella flexneri 2a str. 301	3:Shigella sonnei Ss046
1377	>gi|82776746|ref|YP_403095.1|	outermembrane	hypothetical protein SDY_1465	1:Shigella dysenteriae Sd197	2:Shigella flexneri 2a str. 301	3:Shigella sonnei Ss046
1987	>gi|82777747|ref|YP_404096.1|	OuterMembrane	hypothetical protein SDY_2536	1:Shigella dysenteriae Sd197	2:Shigella flexneri 2a str. 301	3:Shigella sonnei Ss046
2082	>gi|82777891|ref|YP_404240.1|	Outermembrane	hypothetical protein SDY_2702	1:Shigella dysenteriae Sd197	2:Shigella flexneri 2a str. 301	3:Shigella sonnei Ss046
2696	>gi|30062280|ref|NP_836451.1|	Outermembrane	hypothetical protein S0786	1:Shigella dysenteriae Sd197	2:Shigella flexneri 2a str. 301	3:Shigella sonnei Ss046
2872	>gi|30062520|ref|NP_836691.1|	OuterMembrane	BexD protein homolog	1:Shigella dysenteriae Sd197	2:Shigella flexneri 2a str. 301	3:Shigella sonnei Ss046
4223	>gi|56479788|ref|NP_706906.2|	OuterMembrane	BexD protein homolog	1:Shigella dysenteriae Sd197	2:Shigella flexneri 2a str. 301	3:Shigella sonnei Ss046
4718	>gi|24113164|ref|NP_707674.1|	OuterMembrane	hypothetical protein SF1815	1:Shigella dysenteriae Sd197	2:Shigella flexneri 2a str. 301	3:Shigella sonnei Ss046
5145	>gi|24113841|ref|NP_708351.1|	OuterMembrane	outer membrane protein assemblycomplex subunit YfgL	1:Shigella dysenteriae Sd197	2:Shigella flexneri 2a str. 301	3:Shigella sonnei Ss046
6925	>gi|74312916|ref|YP_311335.1|	OuterMembrane	multidrug resistance protein K	1:Shigella dysenteriae Sd197	2:Shigella flexneri 2a str. 301	3:Shigella sonnei Ss046
879	>gi|82775902|ref|YP_402249.1|	Extracellular	rare lipoprotein A	1:Shigella dysenteriae Sd197	2:Shigella flexneri 2a str. 301	3:Shigella sonnei Ss046
1054	>gi|82776174|ref|YP_402523.1|	Extracellular	hypothetical protein SDY_0854	1:Shigella dysenteriae Sd197	2:Shigella flexneri 2a str. 301	3:Shigella sonnei Ss046
1680	>gi|82777277|ref|YP_403626.1|	Extracellular	hypothetical protein SDY_2040	1:Shigella dysenteriae Sd197	2:Shigella flexneri 2a str. 301	3:Shigella sonnei Ss046
1703	>gi|82777308|ref|YP_403657.1|	Extracellular	flagellar basal body L-ringprotein	1:Shigella dysenteriae Sd197	2:Shigella flexneri 2a str. 301	3:Shigella sonnei Ss046
1825	>gi|82777525|ref|YP_403874.1|	Extracellular	hypothetical protein SDY_2306	1:Shigella dysenteriae Sd197	2:Shigella flexneri 2a str. 301	3:Shigella sonnei Ss046
2124	>gi|82777944|ref|YP_404293.1|	Extracellular	hypothetical protein SDY_2759	1:Shigella dysenteriae Sd197	2:Shigella flexneri 2a str. 301	3:Shigella sonnei Ss046
2753	>gi|30062347|ref|NP_836518.1|	Extracellular	predicted lipoprotein	1:Shigella dysenteriae Sd197	2:Shigella flexneri 2a str. 301	3:Shigella sonnei Ss046
4798	>gi|24113307|ref|NP_707817.1|	Periplasmic/Extracellular	putative virulence protein	1:Shigella dysenteriae Sd197	2:Shigella flexneri 2a str. 301	3:Shigella sonnei Ss046
5052	>gi|24113718|ref|NP_708228.1|	Extracellular	lipoprotein precursor	1:Shigella dysenteriae Sd197	2:Shigella flexneri 2a str. 301	3:Shigella sonnei Ss046
675	>gi|82775585|ref|YP_401932.1|	Outermembrane	hypothetical protein SDY_0212	1:Shigella dysenteriae Sd197	2:Shigella flexneri 2a str. 301	3:Shigella sonnei Ss046
2590	>gi|30062095|ref|NP_836266.1|	Outermembrane	hypothetical protein S0568	1:Shigella dysenteriae Sd197	2:Shigella flexneri 2a str. 301	3:Shigella sonnei Ss046
7546
7547
7548
7549
7550
7551
7552
7553
7554
7555
7556
7557
7558
7559
7560
7561
7562
7563
7564
7565
7566
7567
7568
7569
7570
7571
7572
7573
7574
7575
7576
7577
7578
7579
7580
7581
7582
7583
7584
7585
7586
7587
7588
7589
7590
7591
7592
7593
7594
7595
7596
7597
7598
7599
7600
7601
7602
7603
7604
7605
7606
7607
7608
7609
7610
7611
7612
7613
7614
7615
7616
7617
7618
7619
7620
7621
7622
7623
7624
7625
7626
7627
7628
7629
7630
7631
7632
7633
7634
7635
7636
7637
7638
7639
7640
7641
7642
7643
7644
7645
7646
7647
7648
7649
7650
7651
7652
7653
7654
7655
7656
7657
7658
7659
7660
7661
7662
7663
7664
7665
7666
7667
7668
7669
7670
7671
7672
7673
7674
7675
7676
7677
7678
7679
7680
7681
7682
7683
7684
7685
7686
7687
7688
7689
7690
7691
7692
7693
7694
7695
7696
7697
7698
7699
7700
7701
7702
7703
7704
7705
7706
7707
7708
7709
7710
7711
7712
7713
7714
7715
7716
7717
7718
7719
7720
7721
7722
7723
7724
7725
7726
7727
7728
7729
7730
7731
7732
7733
7734
7735
7736
7737
7738
7739
7740
7741
7742
7743
7744
7745
7746
7747
7748
7749
7750
7751
7752
7753
7754
7755
7756
7757
7758
7759
7760
7761
7762
7763
7764
7765
7766
7767
7768
7769
7770
7771
7772
7773
7774
7775
7776
7777
7778
7779
7780
7781
7782
7783
7784
7785
7786
7787
7788
7789
7790
7791
7792
7793
7794
7795
7796
7797
7798
7799
7800
7801
7802
7803
7804
7805
7806
7807
7808
7809
7810
7811
7812
7813
7814
7815
7816
7817
7818
7819
7820
7821
7822
7823
7824
7825
7826
7827
7828
7829
7830
7831
7832
7833
7834
7835
7836
7837
7838
7839
7840
7841
7842
7843
7844
7845
7846
7847
7848
7849
7850
7851
7852
7853
7854
7855
7856
7857
7858
7859
7860
7861
7862
7863
7864
7865
7866
7867
7868
7869
7870
7871
7872
7873
7874
7875
7876
7877
7878
7879
7880
7881
7882
7883
7884
7885
7886
7887
7888
7889
7890
7891
7892
7893
7894
7895
7896
7897
7898
7899
7900
7901
7902
7903
7904
7905
7906
7907
7908
7909
7910
7911
7912
7913
7914
7915
7916
7917
7918
7919
7920
7921
7922
7923
7924
7925
7926
7927
7928
7929
7930
7931
7932
7933
7934
7935
7936
7937
7938
7939
7940
7941
7942
7943
7944
7945
7946
7947
7948
7949
7950
7951
7952
7953
7954
7955
7956
7957
7958
7959
7960
7961
7962
7963
7964
7965
7966
7967
7968
7969
7970
7971
7972
7973
7974
7975
7976
7977
7978
7979
7980
7981
7982
7983
7984
7985
7986
7987
7988
7989
7990
7991
7992
7993
7994
7995
7996
7997
7998
7999
8000
8001
8002
8003
8004
8005
8006
8007
8008
8009
8010
8011
8012
8013
8014
8015
8016
8017
8018
8019
8020
8021
8022
8023
8024
8025
8026
8027
8028
8029
8030
8031
8032
8033
8034
8035
8036
8037
8038
8039
8040
8041
8042
8043
8044
8045
8046
8047
8048
8049
8050
8051
8052
8053
8054
8055
8056
8057
8058
8059
8060
8061
8062
8063
8064
8065
8066
8067
8068
8069
8070
8071
8072
8073
8074
8075
8076
8077
8078
8079
8080
8081
8082
8083
8084
8085
8086
8087
8088
8089
8090
8091
8092
8093
8094
8095
8096
8097
8098
8099
8100
8101
8102
8103
8104
8105
8106
8107
8108
8109
8110
8111
8112
8113
8114
8115
8116
8117
8118
8119
8120
8121
8122
8123
8124
8125
8126
8127
8128
8129
8130
8131
8132
8133
8134
8135
8136
8137
8138
8139
8140
8141
8142
8143
8144
8145
8146
8147
8148
8149
8150
8151
8152
8153
8154
8155
8156
8157
8158
8159
8160
8161
8162
8163
8164
8165
8166
8167
8168
8169
8170
8171
8172
8173
8174
8175
8176
8177
8178
8179
8180
8181
8182
8183
8184
8185
8186
8187
8188
8189
8190
8191
8192
8193
8194
8195
8196
8197
8198
8199
8200
8201
8202
8203
8204
8205
8206
8207
8208
8209
8210
8211
8212
8213
8214
8215
8216
8217
8218
8219
8220
8221
8222
8223
8224
8225
8226
8227
8228
8229
8230
8231
8232
8233
8234
8235
8236
8237
8238
8239
8240
8241
8242
8243
8244
8245
8246
8247
8248
8249
8250
8251
8252
8253
8254
8255
8256
8257
8258
8259
8260
8261
8262
8263
8264
8265
8266
8267
8268
8269
8270
8271
8272
8273
8274
8275
8276
8277
8278
8279
8280
8281
8282
8283
8284
8285
8286
8287
8288
8289
8290
8291
8292
8293
8294
8295
8296
8297
8298
8299
8300
8301
8302
8303
8304
8305
8306
8307
8308
8309
8310
8311
8312
8313
8314
8315
8316
8317
8318
8319
8320
8321
8322
8323
8324
8325
8326
8327
8328
8329
8330
8331
8332
8333
8334
8335
8336
8337
8338
8339
8340
8341
8342
8343
8344
8345
8346
8347
8348
8349
8350
8351
8352
8353
8354
8355
8356
8357
8358
8359
8360
8361
8362
8363
8364
8365
8366
8367
8368
8369
8370
8371
8372
8373
8374
8375
8376
8377
8378
8379
8380
8381
8382
8383
8384
8385
8386
8387
8388
8389
8390
8391
8392
8393
8394
8395
8396
8397
8398
8399
8400
8401
8402
8403
8404
8405
8406
8407
8408
8409
8410
8411
8412
8413
8414
8415
8416
8417
8418
8419
8420
8421
8422
8423
8424
8425
8426
8427
8428
8429
8430
8431
8432
8433
8434
8435
8436
8437
8438
8439
8440
8441
8442
8443
8444
8445
8446
8447
8448
8449
8450
8451
8452
8453
8454
8455
8456
8457
8458
8459
8460
8461
8462
8463
8464
8465
8466
8467
8468
8469
8470
8471
8472
8473
8474
8475
8476
8477
8478
8479
8480
8481
8482
8483
8484
8485
8486
8487
8488
8489
8490
8491
8492
8493
8494
8495
8496
8497
8498
8499
8500
8501
8502
8503
8504
8505
8506
8507
8508
8509
8510
8511
8512
8513
8514
8515
8516
8517
8518
8519
8520
8521
8522
8523
8524
8525
8526
8527
8528
8529
8530
8531
8532
8533
8534
8535
8536
8537
8538
8539
8540
8541
8542
8543
8544
8545
8546
8547
8548
8549
8550
8551
8552
8553
8554
8555
8556
8557
8558
8559
8560
8561
8562
8563
8564
8565
8566
8567
8568
8569
8570
8571
8572
8573
8574
8575
8576
8577
8578
8579
8580
8581
8582
8583
8584
8585
8586
8587
8588
8589
8590
8591
8592
8593
8594
8595
8596
8597
8598
8599
8600
8601
8602
8603
8604
8605
8606
8607
8608
8609
8610
8611
8612
8613
8614
8615
8616
8617
8618
8619
8620
8621
8622
8623
8624
8625
8626
8627
8628
8629
8630
8631
8632
8633
8634
8635
8636
8637
8638
8639
8640
8641
8642
8643
8644
8645
8646
8647
8648
8649
8650
8651
8652
8653
8654
8655
8656
8657
8658
8659
8660
8661
8662
8663
8664
8665
8666
8667
8668
8669
8670
8671
8672
8673
8674
8675
8676
8677
8678
8679
8680
8681
8682
8683
8684
8685
8686
8687
8688
8689
8690
8691
8692
8693
8694
8695
8696
8697
8698
8699
8700
8701
8702
8703
8704
8705
8706
8707
8708
8709
8710
8711
8712
8713
8714
8715
8716
8717
8718
8719
8720
8721
8722
8723
8724
8725
8726
8727
8728
8729
8730
8731
8732
8733
8734
8735
8736
8737
8738
8739
8740
8741
8742
8743
8744
8745
8746
8747
8748
8749
8750
8751
8752
8753
8754
8755
8756
8757
8758
8759
8760
8761
8762
8763
8764
8765
8766
8767
8768
8769
8770
8771
8772
8773
8774
8775
8776
8777
8778
8779
8780
8781
8782
8783
8784
8785
8786
8787
8788
8789
8790
8791
8792
8793
8794
8795
8796
8797
8798
8799
8800
8801
8802
8803
8804
8805
8806
8807
8808
8809
8810
8811
8812
8813
8814
8815
8816
8817
8818
8819
8820
8821
8822
8823
8824
8825
8826
8827
8828
8829
8830
8831
8832
8833
8834
8835
8836
8837
8838
8839
8840
8841
8842
8843
8844
8845
8846
8847
8848
8849
8850
8851
8852
8853
8854
8855
8856
8857
8858
8859
8860
8861
8862
8863
8864
8865
8866
8867
8868
8869
8870
8871
8872
8873
8874
8875
8876
8877
8878
8879
8880
8881
8882
8883
8884
8885
8886
8887
8888
8889
8890
8891
8892
8893
8894
8895
8896
8897
8898
8899
8900
8901
8902
8903
8904
8905
8906
8907
8908
8909
8910
8911
8912
8913
8914
8915
8916
8917
8918
8919
8920
8921
8922
8923
8924
8925
8926
8927
8928
8929
8930
8931
8932
8933
8934
8935
8936
8937
8938
8939
8940
8941
8942
8943
8944
8945
8946
8947
8948
8949
8950
8951
8952
8953
8954
8955
8956
8957
8958
8959
8960
8961
8962
8963
8964
8965
8966
8967
8968
8969
8970
8971
8972
8973
8974
8975
8976
8977
8978
8979
8980
8981
8982
8983
8984
8985
8986
8987
8988
8989
8990
8991
8992
8993
8994
8995
8996
8997
8998
8999
9000
9001
9002
9003
9004
9005
9006
9007
9008
9009
9010
9011
9012
9013
9014
9015
9016
9017
9018
9019
9020
9021
9022
9023
9024
9025
9026
9027
9028
9029
9030
9031
9032
9033
9034
9035
9036
9037
9038
9039
9040
9041
9042
9043
9044
9045
9046
9047
9048
9049
9050
9051
9052
9053
9054
9055
9056
9057
9058
9059
9060
9061
9062
9063
9064
9065
9066
9067
9068
9069
9070
9071
9072
9073
9074
9075
9076
9077
9078
9079
9080
9081
9082
9083
9084
9085
9086
9087
9088
9089
9090
9091
9092
9093
9094
9095
9096
9097
9098
9099
9100
9101
9102
9103
9104
9105
9106
9107
9108
9109
9110
9111
9112
9113
9114
9115
9116
9117
9118
9119
9120
9121
9122
9123
9124
9125
9126
9127
9128
9129
9130
9131
9132
9133
9134
9135
9136
9137
9138
9139
9140
9141
9142
9143
9144
9145
9146
9147
9148
9149
9150
9151
9152
9153
9154
9155
9156
9157
9158
9159
9160
9161
9162
9163
9164
9165
9166
9167
9168
9169
9170
9171
9172
9173
9174
9175
9176
9177
9178
9179
9180
9181
9182
9183
9184
9185
9186
9187
9188
9189
9190
9191
9192
9193
9194
9195
9196
9197
9198
9199
9200
9201
9202
9203
9204
9205
9206
9207
9208
9209
9210
9211
9212
9213
9214
9215
9216
9217
9218
9219
9220
9221
9222
9223
9224
9225
9226
9227
9228
9229
9230
9231
9232
9233
9234
9235
9236
9237
9238
9239
9240
9241
9242
9243
9244
9245
9246
9247
9248
9249
9250
9251
9252
9253
9254
9255
9256
9257
9258
9259
9260
9261
9262
9263
9264
9265
9266
9267
9268
9269
9270
9271
9272
9273
9274
9275
9276
9277
9278
9279
9280
9281
9282
9283
9284
9285
9286
9287
9288
9289
9290
9291
9292
9293
9294
9295
[truncated: 2,523 more rows]
