# Supplementary material for: In silico analysis to identify vaccine candidates common to multiple serotypes of Shigella and evaluation of their immunogenicity
Source: PLoS One. 2017 Aug 2;12(8):e0180505. doi: 10.1371/journal.pone.0180505 (PMC5540609; doi:10.1371/journal.pone.0180505)
Supplement: S3 Fig — The file shows around 39,000 peptides common after B- and T-cell epitope predictions. Out of these, 48 were of required length (≥9 amino acids) and best five from these were selected for in-vivo work. (XLSX) [file pone.0180505.s003.xlsx]

## Sheet: Sheet1
	B-cell epitope Prediction		T-cell epitope Prediction (MHCI)		T-cell epitope Prediction (MHCII)
	BCEPRED	BEPIPRED	hlaPred	IEDB	ProPred	IEDB
AAAAGASGY		30062287,24112170,74311345		30062287,24112170,74311345		30062287,24112170,74311345: DRB1_0101, HLA-DRB10101
AAAAGASGYSITSAT		30062287,24112170,74311345				30062287,24112170,74311345: DRB1_0101, HLA-DRB10101
AAAAVKQAQAAYDYA						82776132,74311338,30062280: HLA-DRB10101, HLA-DRB10802, HLA-DRB10901, HLA-DRB50101
AAAAVKQAQAAYDYE						24112163: HLA-DRB10101, HLA-DRB10405, HLA-DRB10802, HLA-DRB10901, HLA-DRB50101
AAADAGQVA		74311271	74311271,30062091,24111978	74311271,30062091,24111978		:
AAADIPVASDNPAHY		24113897				24113897: HLA-DRB11302, HLA-DRB30101
AAADKELRNLKIGQQ						161986536,24113206,30063267,161950133: DRB1_0101, HLA-DRB10101, HLA-DRB11302, HLA-DRB40101
AAADRLNTSNNTKVR						82775902: HLA-DRB11302
AAAGASGYSITSATN		30062287,24112170,74311345				30062287,24112170,74311345: DRB1_0405, HLA-DRB10401
AAAGKVQQGRLVVNG						74312747,24113604,82776174: DRB1_0101, DRB1_1302 , HLA-DRB10101
AAAILSSMSFANFAA						74311673: HLA-DRB10101, HLA-DRB10401, HLA-DRB10404, HLA-DRB10405 , HLA-DRB10701 , HLA-DRB10901, HLA-DRB11101, HLA-DRB11501, HLA-DRB50101
AAAILSSMSFASFAA					82777275	82777275: DRB1_0101, DRB1_0401, DRB1_0404, DRB1_1101, DRB1_1501, DRB4_0101, DRB5_0101
AAAKFKYGPVWARAG					74311209,30062144,24112033	74311209,30062144,24112033: HLA-DRB10101, HLA-DRB10401 , HLA-DRB10901, HLA-DRB11101, HLA-DRB11501, HLA-DRB50101, HLA-DRB10401, HLA-DRB10901
AAAKVEYDGLSNSQP		74311930				74311930: HLA-DRB10101, HLA-DRB10405
AAALGVAAV			82777277	82777277	82777277	82777277: HLA-DRB10101, HLA-DRB10404 , HLA-DRB10701, HLA-DRB10802, HLA-DRB10901, HLA-DRB11501
AAALGVAAVASLNVF					82777277	82777277: HLA-DRB10101, HLA-DRB10404 , HLA-DRB10701, HLA-DRB10802, HLA-DRB10901, HLA-DRB11501
AAANIAQLTVNRYQK						82775806: HLA-DRB10101, HLA-DRB10401 , HLA-DRB10405, HLA-DRB10802 , HLA-DRB40101, HLA-DRB50101
AAANKKARQDKLDAEATADKKRDQSYEDE	74313032,82777891					:
AAANKRAATAAANKK		74313032,82777891	74313032,82777891			74313032,82777891: HLA-DRB10101, HLA-DRB10401, HLA-DRB50101
AAANKVFQGEEDKKF						82777418: HLA-DRB30101
AAANKVKSL				30061716,82775547,56479616		30061716,82775547,56479616: DRB1_0101, DRB1_0401, DRB1_0405, DRB1_0701, DRB1_0901, DRB5_0101, HLA-DRB10101, HLA-DRB10401, HLA-DRB10404, HLA-DRB10405, HLA-DRB10701, HLA-DRB10901, HLA-DRB11302, HLA-DRB50101
AAANKVKSLIADEDN						30061716,82775547,56479616: DRB1_0405, DRB1_0901, HLA-DRB10404, HLA-DRB10405
AAAQESVGAYVNIGY					30062167,24112056,74311180	30062167,24112056,74311180: DRB1_1501, DRB1_1501
AAAQGSVGAYVNIGY					82775914	82775914: DRB1_0101, DRB1_1501
AAAQLQQGL			74313039	74313039		74313039: HLA-DRB10101, HLA-DRB40101
AAAQLQQGLADTSDE						74313039: HLA-DRB40101
AAARLLTQKMKDRTM						74311930: HLA-DRB10101, HLA-DRB11101, HLA-DRB40101, HLA-DRB50101
AAARYGNGAAGGVV			82775861,30062041,24111929,74311118			82775861,30062041,24111929,74311118: HLA-DRB10101, HLA-DRB10901
AAARYGNGAAGGVVN						82775861,30062041,24111929,74311118: HLA-DRB10101, HLA-DRB10901
AAATNLDVI				82777309,30062613,161485924,74311638	82777309,30062613,161485924,74311638	82777309,30062613,161485924,74311638: DRB1_0101, DRB1_0404, DRB1_0701, DRB1_0901, DRB1_1101 , DRB1_1302, DRB1_1501, DRB1_1101, DRB1_0404 , DRB1_0901 , DRB1_1501
AAATNLDVIGNNIAN					82777309,30062613,161485924,74311638	82777309,30062613,161485924,74311638: DRB1_0101
AAAVKQAQA				82776132,74311338,24112163,30062280		82776132,74311338,24112163,30062280: HLA-DRB10101, HLA-DRB10802, HLA-DRB10901, HLA-DRB50101, HLA-DRB10405
AAAVKQAQAAYDYAQ						82776132,74311338,30062280: HLA-DRB10101, HLA-DRB10802, HLA-DRB10901, HLA-DRB50101
AAAVKQAQAAYDYEQ						24112163: HLA-DRB10101, HLA-DRB10405, HLA-DRB10802, HLA-DRB10901, HLA-DRB50101
AAAYFSVKKAKIKTV						31983559,74314841: HLA-DRB10401, HLA-DRB10701, HLA-DRB10802, HLA-DRB10901, HLA-DRB11101, HLA-DRB50101, HLA-DRB10101
AACSSNKNASNDGS	30062096,56479690,74311265,82776019					:
AACTSDDGQQQTV	82775902					:
AADAMFKVGVIMQDK						30062095: HLA-DRB10101, HLA-DRB10404 , HLA-DRB10405, HLA-DRB40101
AADGKLLIQAKDGTV						74313038,24113841: HLA-DRB10101, HLA-DRB11101, HLA-DRB11302, HLA-DRB40101
AADIPVASDNPAHYA		24113897				24113897: HLA-DRB10301, HLA-DRB11302, HLA-DRB30101
AADKELRNL	161986536,24113206,30063267,161950133			161986536,24113206,30063267,161950133		161986536,24113206,30063267,31983559,161950133: DRB1_0101, DRB1_0301, DRB1_0901, DRB4_0101, HLA-DRB10101, HLA-DRB10301, HLA-DRB10901, HLA-DRB11101 , HLA-DRB11302, HLA-DRB40101, HLA-DRB50101 , HLA-DRB50101, HLA-DRB11101
AADKELRNLKI	161986536,24113206,30063267,161950133					161986536,24113206,30063267,161950133: DRB1_0101, DRB1_0301, DRB4_0101, HLA-DRB10101, HLA-DRB10301, HLA-DRB11101 , HLA-DRB11302, HLA-DRB40101, HLA-DRB11101
AADKELRNLKIGQQL						161986536,24113206,30063267,161950133: DRB1_0101, DRB4_0101, HLA-DRB10101, HLA-DRB11101 , HLA-DRB11302, HLA-DRB40101, HLA-DRB11101
AADKVNVTINTTSVD						82777530: DRB1_0401 , DRB1_0404 , DRB1_0405, DRB1_1302
AADLASQCMLGVPSY					30061621,24111500,74310673	30061621,24111500,74310673: HLA-DRB10101, HLA-DRB10101
AADLNIDITGCAAGI						82776233,30062479,24112355: DRB1_0101, DRB1_0301, DRB1_0101
AADLNIDITGCAASI						74311499: HLA-DRB10101, HLA-DRB10301, HLA-DRB11302
AADMFGLDIAAFTAI					82775953,74311209,30062144,24112033	82775953,74311209,30062144,24112033: DRB1_0101, DRB1_0301, DRB1_0401, DRB1_0404, DRB1_0405, DRB3_0101, DRB4_0101, HLA-DRB10101, HLA-DRB10401 , HLA-DRB10901, HLA-DRB30101, HLA-DRB10401, HLA-DRB10901
AADRAGLVKALNADD					74313038,24113841	74313038,24113841: HLA-DRB10405, HLA-DRB10802
AADRLNTSNNTKVRI						82775902: HLA-DRB11302
AADRTNLQEAQPLGN		30062464,74311487				30062464,24112338,74311487: HLA-DRB10101
AADSPLVYL				82776232,74311498,24112354	82776232,74311498,24112354	82776232,74311498,24112354: DRB1_0101, DRB1_0301, DRB1_0401, DRB1_0404, DRB1_0701, DRB1_0901, DRB3_0101 , HLA-DRB10101, HLA-DRB10301, HLA-DRB10401, HLA-DRB10404 , HLA-DRB10405 , HLA-DRB10701, HLA-DRB10901, HLA-DRB11501, HLA-DRB30101, HLA-DRB50101, HLA-DRB10401 , HLA-DRB10404, HLA-DRB10405, HLA-DRB10701
AADSPLVYLGDNWYK					82776232,74311498,24112354	74311498,24112354: HLA-DRB11501
AADVVDLRL			74311209,82775955	74311209,30062144,24112033,82775955	74311209,30062144,24112033,82775955	74311209,30062144,24112033,82775955: HLA-DRB10101, HLA-DRB10301, HLA-DRB10405, HLA-DRB10701, HLA-DRB10901, HLA-DRB30101, HLA-DRB10901
AADVVDLRLEGTWIK					30062144,24112033	30062144,24112033: HLA-DRB10101, HLA-DRB10301
AADVVDLRLEGTWVK			74311209,82775955		74311209,82775955	74311209,82775955: HLA-DRB10101, HLA-DRB10301
AADYKIDKEGQHAFV						82777530: DRB3_0101
AAEAWRRAACVAPRT						82524532: HLA-DRB10901
AAEIYNKDGNKVDLY						30062464,24112338,74311487: HLA-DRB10101, HLA-DRB11302, HLA-DRB30101
AAEKFAAENKNTYGA						74313039: HLA-DRB30101
AAENDKPQY	82775684,30061906,56479649	82775684,30061906,56479649		82775684,30061906,56479649		82775684,30061906,56479649: HLA-DRB10404, HLA-DRB11302
AAENIVRQGLAALSS						74314926,82524571,56404015: HLA-DRB10101, HLA-DRB10401 , HLA-DRB10404, HLA-DRB10802, HLA-DRB10901, HLA-DRB11501, HLA-DRB40101, HLA-DRB50101, HLA-DRB10401, HLA-DRB11501 , HLA-DRB50101
AAENKNTYGALASLE						74313039: HLA-DRB10101
AAEPGNA		74313020		74313020		74313020: HLA-DRB10101, HLA-DRB10401, HLA-DRB10404, HLA-DRB10802, HLA-DRB10901, HLA-DRB11302, HLA-DRB40101
AAEPGNAWY				74313020		74313020: HLA-DRB10101, HLA-DRB10404, HLA-DRB10901, HLA-DRB11302
AAEPITASQAQNMNK						74311345: HLA-DRB10101, HLA-DRB10701, HLA-DRB11302
AAEPVTASQAQNMNK						30062287,24112170: DRB1_0101, DRB1_0701
AAEQGHCEA				24112056,74311180,82775914		30062167,24112056,74311180,82775914,74314993: DRB1_0101, DRB1_0405, DRB1_0802 , DRB1_0901, DRB1_1101, DRB4_0101, DRB5_0101, DRB1_0802, DRB1_0405 , DRB1_1101
AAEQNLQAPGVSTIT						82775861,30062041,24111929,74311118: HLA-DRB10101
AAEREQTRQLLAGSV						82777380,82777547,161986504: HLA-DRB10101
AAESGMSYAQNNLGW						30062167,24112056,74311180,82775914: DRB1_0101, DRB1_0701, DRB4_0101
AAEVYNKDGNKLDLY						74312162,74312736,82776181,30063231,24113110,24113600: HLA-DRB10101, HLA-DRB30101, HLA-DRB10101 , HLA-DRB30101
AAFAAPEAANGTEAT						82776277,30062524,56479789: DRB1_0101
AAFAASEATNGTEAT						74311544: DRB1_0101, DRB1_0901
AAFAQAPISSVSSGS						30062095: HLA-DRB10101, HLA-DRB10401, HLA-DRB10405, HLA-DRB10701, HLA-DRB10802, HLA-DRB10901
AAFEWFTKAAECNDA						30062167,24112056,74311180: DRB1_0405, DRB1_0901
AAFEWFTKATECNDA						82775914: DRB1_0405
AAFGQAEGY				74311209,30062144,24112033,82775955		74311209,30062144,24112033,82775955: HLA-DRB10101, HLA-DRB10401 , HLA-DRB10901, HLA-DRB50101, HLA-DRB10401, HLA-DRB10901
AAFGQAEGYIDQYFA						74311209,30062144,24112033,82775955: HLA-DRB10101
AAFPRFKKR	30063169			30063169	30063169	30063169: HLA-DRB10101, HLA-DRB10401, HLA-DRB10701, HLA-DRB10901, HLA-DRB11101, HLA-DRB11501, HLA-DRB50101
AAFPRFKKRGQNAAF					30063169	30063169: HLA-DRB11101
AAFRSQKAY				30062520,56479788	30062520,56479788	30062520,56479788: HLA-DRB10101, HLA-DRB10401 , HLA-DRB10404, HLA-DRB10405, HLA-DRB10701, HLA-DRB10901, HLA-DRB11101, HLA-DRB11501, HLA-DRB30101, HLA-DRB40101, HLA-DRB50101, HLA-DRB10401, HLA-DRB40101
AAFRSQKAYVTGEVS					30062520,56479788	30062520,56479788: HLA-DRB10101, HLA-DRB10401 , HLA-DRB10405, HLA-DRB10701, HLA-DRB10901, HLA-DRB11101, HLA-DRB11501, HLA-DRB30101, HLA-DRB50101, HLA-DRB10401
AAFRYPQDVKLDQEN					30063169	30063169: HLA-DRB10101, HLA-DRB10901
AAFTAIEMA				82775953,74311209,30062144,24112033	82775953,74311209,30062144,24112033	82775953,74311209,30062144,24112033: DRB1_0101, DRB1_0401, DRB1_0404, DRB1_0405, DRB1_0701, DRB1_0901 , DRB1_1101, DRB1_1501, HLA-DRB10101, HLA-DRB10401 , HLA-DRB10404 , HLA-DRB10405, HLA-DRB10701, HLA-DRB10901, HLA-DRB30101, HLA-DRB10401, HLA-DRB10404, HLA-DRB10901
AAFTAIEMAENGDSS						82775953,74311209,30062144,24112033: DRB1_0405, HLA-DRB10404 , HLA-DRB10405, HLA-DRB10901, HLA-DRB10404, HLA-DRB10901
AAFWYLKSAQQGNRH						30062167,24112056,74311180,82775914: DRB1_0101, DRB1_0401, DRB1_0404, DRB1_0405, DRB1_0802 , DRB1_0901, DRB1_1101, DRB1_1501, DRB5_0101, DRB1_0802, DRB1_1501 , DRB1_0405 , DRB1_1101 , DRB1_1501
AAFYPDINL				82777380,161986504		82777380,82777547,161986504: HLA-DRB10101, HLA-DRB10301, HLA-DRB10401, HLA-DRB10404, HLA-DRB10405, HLA-DRB10701, HLA-DRB10901, HLA-DRB11101, HLA-DRB11501, HLA-DRB30101, HLA-DRB40101, HLA-DRB50101, HLA-DRB10401 , HLA-DRB10404
AAFYPDINLMAFLQQ						82777380,82777547,161986504: HLA-DRB10101, HLA-DRB10301, HLA-DRB10401, HLA-DRB10404, HLA-DRB10405, HLA-DRB10901, HLA-DRB11101, HLA-DRB30101, HLA-DRB40101, HLA-DRB10401 , HLA-DRB10404
AAGASGYSITSATNN		30062287,24112170,74311345				30062287,24112170,74311345: DRB1_0101, DRB1_0401, DRB1_0405, DRB1_0701, HLA-DRB10401, HLA-DRB10404, HLA-DRB10701
AAGAVGTATVVGVAT			82776277,30062524,56479789,74311544			82776277,30062524,56479789,74311544: DRB1_0101, DRB1_1302 , DRB1_1302, DRB1_1501
AAGAVLALSSSFTVN					82775684,30061906,56479649	82775684,30061906,56479649: HLA-DRB10101, HLA-DRB10401, HLA-DRB10404, HLA-DRB10405, HLA-DRB10701, HLA-DRB10802, HLA-DRB10901, HLA-DRB11302, HLA-DRB11501
AAGGLTADADWRNVV						30062520,56479788: HLA-DRB30101
AAGGVVIKAGEVIAR					24112911,74312132	24112911,74312132: DRB1_0101, DRB1_0701, DRB1_0901, DRB1_1302, DRB1_1302
AAGGVVNIITKKGSG						82775861,30062041,24111929,74311118: HLA-DRB10802, HLA-DRB11101, HLA-DRB11101
AAGHAVLACGEMVQS						30063169,24113307: HLA-DRB10101
AAGITGADVLFSGEA			82776233,30062479,24112355			82776233,30062479,24112355: DRB1_0101, DRB1_0101
AAGIWQIIPSTGRNY						82775597: HLA-DRB10101, HLA-DRB10401, HLA-DRB10404, HLA-DRB10405 , HLA-DRB10701, HLA-DRB10802, HLA-DRB10901, HLA-DRB11101, HLA-DRB11302, HLA-DRB11501 , HLA-DRB50101
AAGKVQQGRLVVNGA						74312747,24113604,82776174: DRB1_0101, DRB1_1302 , HLA-DRB10101
AAGMLAACTSDDGQQ						82775902: HLA-DRB10404 , HLA-DRB10405, HLA-DRB10701
AAGQVGVDY				82776609,30062779,24112655,74312394		82776609,74312394: DRB1_0101, DRB1_0301, DRB1_0405, DRB1_0901, DRB4_0101, HLA-DRB10101, HLA-DRB10901
AAGQVGVDYLINRDW						82776609: DRB1_0301, DRB1_0405, DRB4_0101
AAGTTGPWY		82777380,161986504		82777380,161986504		82777380,82777547,161986504: HLA-DRB10101
AAGTVSQPGRNVRAK		30063169,24113307				30063169,24113307: HLA-DRB10101
AAGYYVAIRHGRSYT						161986536,24113206,30063267,31983559,161950133: DRB1_0101, DRB1_0405, DRB1_0701, DRB1_0802, DRB1_1101, DRB1_1501, DRB5_0101, HLA-DRB10101, HLA-DRB10405, HLA-DRB11101 , HLA-DRB11501, HLA-DRB50101 , HLA-DRB50101, HLA-DRB11101, HLA-DRB11501
AAHIPLNAGKNPVLT						82524571: HLA-DRB10101, HLA-DRB10701 , HLA-DRB11302
AAHIPLNVGKNPVLT					74314926,56404015	74314926,56404015: HLA-DRB10101, HLA-DRB10701, HLA-DRB11302
AAHNQLEFV				30063232,24113112		30063232,24113112: DRB1_0101, DRB1_0401, DRB1_0404, DRB1_0405, DRB1_0701, DRB1_0901, DRB1_1101, DRB1_1501, DRB4_0101, DRB5_0101, DRB1_0901 , DRB4_0101
AAHNQLEFVQLESCE						30063232,24113112: DRB1_0405, DRB4_0101, DRB4_0101
AAHPTLPIPSYARIT						82775902: HLA-DRB10101, HLA-DRB11501, HLA-DRB50101
AAHRGVDFA				161986536		161986536: DRB1_0101, DRB1_0401, DRB1_0701, DRB1_0901, DRB1_1501, DRB4_0101
AAHRGVDFAMPQGTP						161986536: DRB1_0101, DRB1_0401, DRB4_0101
AAHTYAISSLLVLSL						56479816,82777308: HLA-DRB10101, HLA-DRB10401, HLA-DRB10404, HLA-DRB10405, HLA-DRB10701, HLA-DRB10901, HLA-DRB11101, HLA-DRB11501, HLA-DRB50101, HLA-DRB11101
AAHWYVESSLSTIDA						82777380,82777547,161986504: HLA-DRB10101, HLA-DRB10401, HLA-DRB10404, HLA-DRB10405, HLA-DRB10701, HLA-DRB10901, HLA-DRB11101, HLA-DRB30101, HLA-DRB50101, HLA-DRB10401 , HLA-DRB10404
AAIALVQDKSRQDDA						30062095: HLA-DRB10301, HLA-DRB10401, HLA-DRB40101
AAIIHFAGW				82775392	82775392	82775392: HLA-DRB10101, HLA-DRB10701, HLA-DRB11302, HLA-DRB11501
AAIIHFAGWIGLICG					82775392	82775392: HLA-DRB10101, HLA-DRB10701, HLA-DRB11501
AAILSSMSF				82777275,74311673	82777275	82777275,74311673: DRB1_0101, DRB1_0401, DRB1_0404, DRB1_0405, DRB1_0701, DRB1_0901, DRB1_1101, DRB1_1302, DRB1_1501, DRB4_0101, DRB5_0101 , HLA-DRB10101, HLA-DRB10401, HLA-DRB10404, HLA-DRB10405 , HLA-DRB10701 , HLA-DRB10802, HLA-DRB10901, HLA-DRB11101, HLA-DRB11501, HLA-DRB40101, HLA-DRB50101
AAILSSMSFANFAAV						74311673: HLA-DRB10101, HLA-DRB10401, HLA-DRB10404, HLA-DRB10405 , HLA-DRB10701 , HLA-DRB10901, HLA-DRB11101, HLA-DRB11501, HLA-DRB40101, HLA-DRB50101
AAILSSMSFASFAAV					82777275	82777275: DRB1_0101, DRB1_0401, DRB1_0404, DRB1_0405, DRB1_1101, DRB1_1501, DRB4_0101, DRB5_0101
AAIQAYKANKALVMN						74312916: HLA-DRB10101, HLA-DRB10401, HLA-DRB10404, HLA-DRB10405, HLA-DRB10701, HLA-DRB10901, HLA-DRB11101, HLA-DRB11302, HLA-DRB11501, HLA-DRB30101, HLA-DRB50101
AAIRFAQAGGLYTYN			24113897		24113897	24113897: HLA-DRB10101, HLA-DRB10401, HLA-DRB10701, HLA-DRB10901, HLA-DRB11101, HLA-DRB11302, HLA-DRB11501 , HLA-DRB40101 , HLA-DRB50101
AAITKALDMVEERKR						82777418: HLA-DRB40101
AAIVADLRGKALLSK					74313039	74313039: HLA-DRB10101, HLA-DRB10301, HLA-DRB10802, HLA-DRB11101, HLA-DRB11501
AAIYDAEPGSNLTAS						82775902: HLA-DRB10101
AAKAAFYPDINLMAF						82777380,82777547,161986504: HLA-DRB10101, HLA-DRB10301, HLA-DRB10401, HLA-DRB10405, HLA-DRB10901, HLA-DRB30101, HLA-DRB10401
AAKAAVETA			82775806	82775806		82775806: HLA-DRB10101, HLA-DRB10701 , HLA-DRB10802 , HLA-DRB10901
AAKAAVETARINLAY						82775806: HLA-DRB10101, HLA-DRB10701 , HLA-DRB10802
AAKAYSFDEVIVDSN					74311930	74311930: HLA-DRB10401, HLA-DRB10404, HLA-DRB10405, HLA-DRB30101
AAKDVTTSL				31983589,74314924,82524569		31983589,74314924,82524569: DRB1_0101, DRB1_0401, DRB1_0701, DRB1_0901, DRB1_1101 , DRB1_1302, DRB5_0101, HLA-DRB10101, HLA-DRB10401, HLA-DRB10405, HLA-DRB10701, HLA-DRB10901, HLA-DRB11101, HLA-DRB10404, HLA-DRB10405
AAKDVTTSLSKVLKN						31983589,74314924,82524569: DRB1_0101, DRB1_0701, DRB1_1101 , DRB1_1302, DRB5_0101, HLA-DRB10101, HLA-DRB10701, HLA-DRB10901, HLA-DRB11101
AAKFKYGPVWARAGY						74311209,30062144,24112033: HLA-DRB10101, HLA-DRB10401 , HLA-DRB10901, HLA-DRB11101, HLA-DRB11501, HLA-DRB50101, HLA-DRB10401, HLA-DRB10901
AAKFTSQARWMDDGT						82775597: HLA-DRB10901, HLA-DRB11101, HLA-DRB11302
AAKNS		31983590			31983590	31983590: HLA-DRB10101, HLA-DRB10401, HLA-DRB10404, HLA-DRB10405, HLA-DRB10701, HLA-DRB10901, HLA-DRB40101, HLA-DRB50101
AAKNSIQHSFTGRDI						31983590: HLA-DRB10701, HLA-DRB40101
AAKTTTTASMQINLN						82777309,30062613,161485924,74311638: DRB1_0101, DRB1_0701
AAKTYSFDEVIVDSN					82776804	82776804: DRB1_0401 , DRB1_0405
AAKVEYDGL		82776804,74311930		82776804,74311930		82776804,74311930: DRB1_0101, DRB1_0405, HLA-DRB10101, HLA-DRB10405, HLA-DRB10701 , HLA-DRB11302
AAKVEYDGLSNSQPL		82776804,74311930				82776804,74311930: DRB1_0101, DRB1_0405, HLA-DRB10101, HLA-DRB10405, HLA-DRB10701
AAKVLLQVKGSSPTA					82776232,74311498,24112354	82776232,74311498,24112354: DRB1_0101, DRB1_0404, DRB1_0405, DRB1_0901, DRB1_1101, DRB1_1302 , DRB1_1501, DRB4_0101, DRB5_0101, HLA-DRB10101, HLA-DRB10401, HLA-DRB10701, HLA-DRB10802, HLA-DRB10901, HLA-DRB11501, HLA-DRB40101, HLA-DRB50101, HLA-DRB10401 , HLA-DRB10701 , HLA-DRB10802 , HLA-DRB11101
AAKYPQATF				82777530		82777530: DRB1_0101, DRB1_0401 , DRB1_0802, DRB1_0901, DRB1_1101 , DRB5_0101
AAKYPQATFTSTSVK						82777530: DRB1_0101, DRB1_0401
AALAADSGA				74311271,30062091,24111978		74311271,30062091,24111978: HLA-DRB10101, HLA-DRB10401, HLA-DRB10701, HLA-DRB10901, HLA-DRB11302, HLA-DRB10401 , HLA-DRB11302
AALAVTTLL				82776609,30062779,24112655,74312394		82776609,30062779,24112655,74312394: DRB1_0101, DRB1_0401, DRB1_0404, DRB1_0701, DRB1_0901, DRB1_1101, DRB1_1302, DRB1_1501, DRB4_0101, HLA-DRB10101, HLA-DRB10401, HLA-DRB10404, HLA-DRB10701, HLA-DRB10802, HLA-DRB10901 , HLA-DRB11101, HLA-DRB40101, HLA-DRB10401 , HLA-DRB10404 , HLA-DRB10802 , HLA-DRB10901
AALAVTTLLSGSAFA						82776609,30062779,24112655,74312394: DRB1_0101, DRB1_0404, DRB1_1101, DRB1_1501, HLA-DRB10101, HLA-DRB10401, HLA-DRB11101, HLA-DRB10401
AALCLLAVAGLSGCD						82776804,74311930: DRB1_0101, DRB1_0404, HLA-DRB10101, HLA-DRB10701 , HLA-DRB10901
AALDQLYSQLSNLDP						82776247,30062494,56479781,74311514: HLA-DRB10101, HLA-DRB10401, HLA-DRB10404, HLA-DRB10405, HLA-DRB10901, HLA-DRB40101, HLA-DRB10404 , HLA-DRB10405
AALGVAAVA			82777277	82777277	82777277	82777277: HLA-DRB10101, HLA-DRB10404 , HLA-DRB10405, HLA-DRB10701, HLA-DRB10802, HLA-DRB10901, HLA-DRB11501
AALGVAAVASLNVFE					82777277	82777277: HLA-DRB10101, HLA-DRB10404 , HLA-DRB10405, HLA-DRB10701, HLA-DRB10802, HLA-DRB10901, HLA-DRB11501
AALGVGRDLSTFGAV						74312853: HLA-DRB10401
AALIDCLAPDRRVEI						82776247,30062494,56479781,74311514: HLA-DRB10101, HLA-DRB10301, HLA-DRB10404, HLA-DRB50101, HLA-DRB10301 , HLA-DRB10404
AALKTLDTI			74313039	74313039	74313039	74313039: HLA-DRB10101, HLA-DRB10401, HLA-DRB10404 , HLA-DRB10405 , HLA-DRB10802, HLA-DRB10901, HLA-DRB50101
AALKTLDTIKGEGWA			74313039			74313039: HLA-DRB10101, HLA-DRB10401, HLA-DRB10404 , HLA-DRB10802
AALLSMPVR				30061734,82775567,24111612,74310797	30061734,82775567,24111612,74310797	30061734,82775567,24111612,74310797: HLA-DRB10101 , HLA-DRB10401, HLA-DRB10701 , HLA-DRB10901, HLA-DRB11101, HLA-DRB11302, HLA-DRB11501, HLA-DRB10101, HLA-DRB10701, HLA-DRB10901
AALLSMPVRTGDTIN					82775567	82775567: HLA-DRB10101, HLA-DRB11101, HLA-DRB11302
AALLSMPVRTGDTVN					30061734,24111612,74310797	30061734,24111612,74310797: HLA-DRB10101 , HLA-DRB11101, HLA-DRB11302, HLA-DRB10101
AALLTGCQNTHGIDT						82777568,56479769,74311466: DRB1_0404, HLA-DRB10404, HLA-DRB10701
AALNAAIQAYKANKA						74312916: HLA-DRB10101, HLA-DRB10401, HLA-DRB10404, HLA-DRB10701, HLA-DRB10802, HLA-DRB10901, HLA-DRB11302, HLA-DRB11501, HLA-DRB50101
AALNMMRRL				82775597	82775597	82775597: HLA-DRB10101, HLA-DRB10701, HLA-DRB10802, HLA-DRB10901, HLA-DRB11101, HLA-DRB11302, HLA-DRB11501 , HLA-DRB40101, HLA-DRB50101
AALNMMRRLNKMFDG						82775597: HLA-DRB10101, HLA-DRB10802, HLA-DRB11101, HLA-DRB11302, HLA-DRB11501 , HLA-DRB40101
AALNNRDQEL	74313020					74313020: HLA-DRB10101, HLA-DRB10404, HLA-DRB10405
AALNTVLQQIEKEQN						82777380,82777547,161986504: HLA-DRB10405, HLA-DRB40101
AALQGHSYA				30062167,24112056		30062167,24112056: DRB1_0101, DRB1_0401, DRB1_0405, DRB1_0802 , DRB1_0901, DRB5_0101, DRB1_0802
AALQGHTFA				24112056,74311180,82775914		30062167,24112056,74311180,82775914,74314993: DRB1_0101, DRB1_0802 , DRB1_0901, DRB1_1101, DRB1_1501, DRB5_0101, DRB1_0802, DRB1_1501 , DRB1_1101 , DRB1_1501
AALQGHTFASNALGW						30062167,24112056,74311180,82775914: DRB1_0101
AALSSSITGAVTQVG						74314926,82524571,56404015: HLA-DRB10101, HLA-DRB10701, HLA-DRB10901, HLA-DRB10701
AALTDMLQTFVPYRT					82775514	82775514: HLA-DRB10101, HLA-DRB10404, HLA-DRB10701, HLA-DRB10802, HLA-DRB11501
AALTGTLAGTRQGMI						74313020: HLA-DRB10101, HLA-DRB10701, HLA-DRB50101
AALVFLGEKGFCDSN						31983559,74314841: HLA-DRB10401, HLA-DRB10404, HLA-DRB50101, HLA-DRB10101
AALWLAGCSSGEINK						82776243: HLA-DRB10101, HLA-DRB10404, HLA-DRB10901
AALYSRPEL				74314932,31983575	74314932,31983575	74314932,31983575: DRB1_0101, DRB1_0301, DRB1_0401, DRB1_0405, DRB1_0701, DRB1_0901 , DRB1_1101, DRB1_1501, DRB4_0101, DRB5_0101, HLA-DRB10101, HLA-DRB10701, HLA-DRB11302, HLA-DRB40101, HLA-DRB50101
AALYSRPELLSQALS						74314932,31983575: DRB1_0101, DRB1_0401, DRB1_0405, DRB1_0701, DRB1_0901 , DRB1_1101, HLA-DRB10101, HLA-DRB10701, HLA-DRB11302, HLA-DRB40101
AALYSRREL				82524577		82524577: HLA-DRB10101, HLA-DRB10301, HLA-DRB11101, HLA-DRB40101, HLA-DRB50101
AALYSRRELLSQALS						82524577: HLA-DRB10101, HLA-DRB40101
AAMALSTLSFGVFAA			30062287,24112170			30062287,24112170,74311345: DRB1_0101, DRB1_0404, DRB1_0701, HLA-DRB10101, HLA-DRB10701, HLA-DRB11501
AAMCKITETIKKWRI						74314986: HLA-DRB10701, HLA-DRB11101, HLA-DRB50101
AAMRKITETIKKWRI						74314871: HLA-DRB10701, HLA-DRB10802, HLA-DRB11101, HLA-DRB40101, HLA-DRB50101
AAMTIGQVA				74313020	74313020	74313020: HLA-DRB10101, HLA-DRB10401, HLA-DRB10404, HLA-DRB10405, HLA-DRB10701, HLA-DRB10802, HLA-DRB10901, HLA-DRB40101
AAMTIGQVAPAFADS						74313020: HLA-DRB10101, HLA-DRB10802, HLA-DRB10901, HLA-DRB40101
AANDSGDGGSHNTSTTTSTTR	82776277,30062524,56479789,74311544					:
AANFFPPIL				82777418		82777418: HLA-DRB10101, HLA-DRB10401, HLA-DRB10404, HLA-DRB10405, HLA-DRB10701, HLA-DRB40101, HLA-DRB50101
AANFFPPILFAQGDT						82777418: HLA-DRB10101, HLA-DRB40101
AANFRVVGHKPLGAR						82776232,74311498,24112354: DRB1_0101, DRB1_0405, DRB1_0701, DRB1_0802, DRB1_0901, DRB1_1101, DRB1_1501, DRB4_0101, DRB5_0101, HLA-DRB10101, HLA-DRB10701, HLA-DRB10802, HLA-DRB10901, HLA-DRB11501, HLA-DRB30101, HLA-DRB50101, HLA-DRB10701 , HLA-DRB10802 , HLA-DRB11101
AANGFKMTSEMQQGE						161986536,24113206,30063267,161950133: DRB1_0101, DRB1_0405, DRB1_0802, DRB1_0901, DRB1_1101, DRB5_0101, HLA-DRB10101, HLA-DRB10401, HLA-DRB10701, HLA-DRB10901
AANIAQLTV				82775806		82775806: HLA-DRB10101, HLA-DRB10401 , HLA-DRB10405, HLA-DRB10701 , HLA-DRB10802 , HLA-DRB10901, HLA-DRB11101, HLA-DRB11302, HLA-DRB11501, HLA-DRB40101, HLA-DRB50101
AANIAQLTVNRYQKL						82775806: HLA-DRB10101, HLA-DRB10401 , HLA-DRB10405, HLA-DRB10701 , HLA-DRB10802 , HLA-DRB11101, HLA-DRB11302, HLA-DRB11501, HLA-DRB40101, HLA-DRB50101
AANIGYYVTPSAKFY					161986648	161986648,56404036,74315076: HLA-DRB10101, HLA-DRB10401, HLA-DRB10404, HLA-DRB10405, HLA-DRB10701, HLA-DRB10802, HLA-DRB10901, HLA-DRB11101, HLA-DRB11501, HLA-DRB30101, HLA-DRB50101, HLA-DRB11501 , HLA-DRB10405
AANILNRYTFNNKDD						74313020: HLA-DRB10405, HLA-DRB10802, HLA-DRB11501
AANKRAATAAANKKA		74313032,82777891	74313032,82777891			74313032,82777891: HLA-DRB10101, HLA-DRB10401, HLA-DRB10901, HLA-DRB50101
AANKVFQGEEDKKFA						82777418: HLA-DRB30101, HLA-DRB50101
AANKVKSLI				30061716,82775547,56479616		30061716,82775547,56479616: DRB1_0101, DRB1_0401, DRB1_0405, DRB1_0701, DRB1_0901, DRB5_0101, HLA-DRB10101, HLA-DRB10404, HLA-DRB10405, HLA-DRB10701, HLA-DRB10901, HLA-DRB11302, HLA-DRB40101, HLA-DRB50101
AANKVKSLIADEDNP						30061716,82775547,56479616: DRB1_0405, DRB1_0901, HLA-DRB10404, HLA-DRB10405, HLA-DRB40101
AANNQLKYINLDFLT						30063232,24113112: DRB1_0101, DRB1_0404, DRB1_0405, DRB1_0701, DRB4_0101, DRB4_0101
AANPWNWFGSSTKVS		74312967,82777826,24113773				74312967,82777826,24113773: HLA-DRB10701 , HLA-DRB10901, HLA-DRB50101, HLA-DRB10701, HLA-DRB50101
AANTVSTA		82776233,30062479,24112355,74311499	82776233,30062479,24112355,74311499	30062479,24112355,74311499		82776233,30062479,24112355,74311499: DRB1_0101, DRB1_0401, DRB1_0404, DRB1_0405, DRB1_0701, DRB1_0901, DRB5_0101, DRB1_0101 , DRB5_0101 , DRB1_0901 , HLA-DRB10101, HLA-DRB10401, HLA-DRB10404, HLA-DRB10405, HLA-DRB10701, HLA-DRB10802, HLA-DRB10901, HLA-DRB11302
AANTVSTAADLNIDI						82776233,30062479,24112355,74311499: DRB1_0101, DRB1_0701, DRB1_0101 , HLA-DRB10701, HLA-DRB11302
AANWADLNL				82776274		82776274: HLA-DRB10101, HLA-DRB10701, HLA-DRB10901, HLA-DRB11101
AANYAETLNMTTYGD						74312162: HLA-DRB10101, HLA-DRB10401, HLA-DRB10405, HLA-DRB10701
AANYDET	30063231,24113110			30063231,24113110		30063231,24113110: HLA-DRB10101, HLA-DRB10301, HLA-DRB10401, HLA-DRB10404, HLA-DRB10405, HLA-DRB10901, HLA-DRB11302, HLA-DRB11501, HLA-DRB30101, HLA-DRB10404
AANYDETLNMTTYGD						30063231,24113110: HLA-DRB10101, HLA-DRB10405
AAPEQGFRAGGHGVL						82776746,24113164: HLA-DRB10101
AAPIERSEL				74312018		74312018: HLA-DRB10101 , HLA-DRB10301, HLA-DRB10901, HLA-DRB50101
AAPKDNTWY		82776247,30062494,56479781,74311514		82776247,30062494,56479781,74311514		82776247,30062494,56479781,74311514: HLA-DRB50101
AAPKTLAQWQSMLPN						82776746,24113164: HLA-DRB10404, HLA-DRB11501, HLA-DRB40101
AAPVQARLF				82777494		82777494: DRB1_0101, DRB1_0404, DRB1_0405, DRB1_0701, DRB1_0901, DRB4_0101, DRB5_0101
AAPVQARLFLQTVDF						82777494: DRB1_0101, DRB1_0404, DRB1_0405, DRB4_0101
AAPVVAPAPAPAPEV		82776247,74311514				82776247,74311514: HLA-DRB10101, HLA-DRB10802, HLA-DRB10901, HLA-DRB11302 , HLA-DRB11302
AAPVVAPAPAPEVQT		30062494,56479781				30062494,56479781: HLA-DRB10101, HLA-DRB10802, HLA-DRB10901
AAPWAAFAQAPISSV						30062095: HLA-DRB10101, HLA-DRB10401, HLA-DRB10405, HLA-DRB10701, HLA-DRB10802, HLA-DRB10901
AAQAIGDDRLQQQSQ						82777855: HLA-DRB10301
AAQESVGAY				30062167,24112056,74311180	30062167,24112056,74311180	30062167,24112056,74311180: DRB1_0101, DRB1_0405, DRB1_0701, DRB1_0802 , DRB1_0901, DRB1_1101, DRB1_1302, DRB1_1501, DRB5_0101, DRB1_0802, DRB1_1302 , DRB1_1501
AAQESVGAYVNIGYM					30062167,24112056,74311180	30062167,24112056,74311180: DRB1_0405, DRB1_1302, DRB1_1501, DRB1_1302 , DRB1_1501
AAQFRINYKNGGIFY						74312374: DRB1_0101 , DRB1_0701, DRB1_1101, DRB1_1302, DRB1_1501, DRB4_0101, DRB5_0101
AAQGSVGAY				82775914	82775914	82775914,74314993: DRB1_0101, DRB1_0701, DRB1_0802, DRB1_0901, DRB1_1101 , DRB1_1501, DRB5_0101
AAQGSVGAYVNIGYM					82775914	82775914: DRB1_0101, DRB1_1501
AAQKSSLLNKLIDAN						31983562,74314941,82524586: HLA-DRB10101, HLA-DRB10404 , HLA-DRB10405, HLA-DRB11101, HLA-DRB40101, HLA-DRB10405 , HLA-DRB40101 , HLA-DRB10404
AAQSSINHL				74314861		74314861: DRB1_0101, DRB1_0301, DRB1_0405, DRB1_0701, DRB1_0901 , DRB1_1302, DRB5_0101
AAQSSINHLVSGSSY						74314861: DRB1_0101, DRB1_0405
AAQSTSSDQS	30062095	30062095				:
AAQSYSKMF				74314909,31983556,74314902		74314909,31983556,74314902: DRB1_0101, DRB1_0401, DRB1_0405 , DRB1_0802, DRB1_0901 , DRB1_1101, DRB1_1302, DRB1_1501 , DRB4_0101, DRB5_0101, HLA-DRB10101, HLA-DRB10401 , HLA-DRB10405 , HLA-DRB10701, HLA-DRB10802, HLA-DRB10901, HLA-DRB11101 , HLA-DRB11501, HLA-DRB40101, HLA-DRB50101, HLA-DRB10401, HLA-DRB10405, HLA-DRB11101
AAQSYSKMFSQGTSF						74314909,31983556,74314902: DRB1_0101, DRB1_0401, DRB1_0405 , DRB1_0802, DRB1_0901 , DRB1_1101, DRB1_1501 , DRB5_0101, HLA-DRB10101, HLA-DRB10401 , HLA-DRB10405 , HLA-DRB10701, HLA-DRB10901, HLA-DRB11501, HLA-DRB50101, HLA-DRB10401, HLA-DRB10405
AAQSYSRMF				74314886,82776233	74314886	74314886: DRB1_0101, DRB1_0401, DRB1_0405, DRB1_0701, DRB1_0802, DRB1_0901, DRB1_1101, DRB1_1302, DRB1_1501, DRB4_0101, DRB5_0101
AAQSYSRMFSQGSNF					74314886	74314886: DRB1_0101, DRB1_0401, DRB1_0405, DRB1_0802, DRB1_0901, DRB1_1101, DRB1_1501, DRB5_0101
AAQVDTALPTALKNG						161986504: HLA-DRB10101, HLA-DRB50101
AAQYGRALQAMEANK					74313020	74313020: HLA-DRB10101, HLA-DRB10401, HLA-DRB10405, HLA-DRB10901, HLA-DRB40101
AAQYTQTYNATRVGN						24113600: HLA-DRB10101, HLA-DRB10401, HLA-DRB10405, HLA-DRB10701 , HLA-DRB10901, HLA-DRB11101, HLA-DRB50101
AAQYTQTYNATRVGS					74312736	74312736,82776181: HLA-DRB10101 , HLA-DRB10401, HLA-DRB10405, HLA-DRB10701, HLA-DRB10901, HLA-DRB11101, HLA-DRB50101, HLA-DRB10101, HLA-DRB11101
AARAEGYAL			74313020	74313020		74313020: HLA-DRB10101, HLA-DRB50101
AARAEGYALAGRLDQ			74313020			74313020: HLA-DRB10101, HLA-DRB50101
AARDAISATSGVASQ						82777568,56479769,74311466: DRB1_0101, DRB1_0701, DRB1_0901, HLA-DRB10101, HLA-DRB10701, HLA-DRB10802, HLA-DRB10901
AARLLTQKM				74311930		74311930: HLA-DRB10101, HLA-DRB10301, HLA-DRB10401, HLA-DRB10404, HLA-DRB10701 , HLA-DRB10802, HLA-DRB10901, HLA-DRB11101, HLA-DRB11302, HLA-DRB11501, HLA-DRB40101, HLA-DRB50101
AARLLTQKMKDRTMS						74311930: HLA-DRB10101, HLA-DRB11101, HLA-DRB40101, HLA-DRB50101
AARNKAEEL	74314932,31983575,82524577	82524577	82524577	74314932,31983575,82524577	74314932,31983575	74314932,31983575,82524577: DRB1_0101, HLA-DRB10101, HLA-DRB50101
AARNKAEELASAALY						82524577: HLA-DRB10101
AARNKAEELVSAALY					74314932,31983575	74314932,31983575: DRB1_0101, HLA-DRB10101
AARYGNGAAGGVVNI						82775861,30062041,24111929,74311118: HLA-DRB10101, HLA-DRB10901
AAS	30063171,56479949,74312018,82775902	74311544,24112356,74311500,30063171,56479949,74312018,82776234,82776243,82775902	24112397,74311499,24112356,74311500,30063171,56479949,74312018,74311541,30062521,82776234	24112397,24112356,74311500,30063171,56479949,74312018,74311541,30062521,161986504,82776234,82776243	24112397,30063171,56479949,74312018,74311541,30062521,161986504,82775902	24112397,74311544,74311499,24112356,74311500,30063171,56479949,74312018,74311541,30062521,161986504,82776234,82776243,82775902: DRB1_0101, DRB1_0701, DRB1_0802, DRB1_0901, DRB1_1101, DRB1_1501, DRB5_0101, DRB1_0401, DRB1_0404, DRB1_0405, DRB1_0701 , HLA-DRB10101, HLA-DRB10301, HLA-DRB10404, HLA-DRB11302, HLA-DRB10401, HLA-DRB10701, HLA-DRB40101, HLA-DRB10401 , HLA-DRB10802, HLA-DRB10901, HLA-DRB1…
AASGLAIAILDDAKI						24112356,74311500,82776234: HLA-DRB10101, HLA-DRB10404, HLA-DRB40101
AASGTLADA		30063171,56479949,74312018	30063171,56479949,74312018			30063171,56479949,74312018: HLA-DRB10101, HLA-DRB10701, HLA-DRB10802, HLA-DRB10901, HLA-DRB11302, HLA-DRB50101, HLA-DRB10101
AASGTLADAHKAKVQ						30063171,56479949,74312018: HLA-DRB10101, HLA-DRB10101
AASITGADVLFSGEA						74311499: HLA-DRB10101
AASKSMTKSKTASSV	30063171,56479949	30063171,56479949				30063171,56479949: HLA-DRB10101, HLA-DRB10701, HLA-DRB10101
AASKSTTKSKTASSV	74312018	74312018				74312018: HLA-DRB10701
AASQSASGNFMVQVG						82775902: HLA-DRB10101
AASWADLNL				24112397,74311541,30062521		24112397,74311541,30062521: DRB1_0101, DRB1_0701, DRB1_0802, DRB1_0901, DRB1_1101, DRB1_1501, HLA-DRB10101, HLA-DRB10301, HLA-DRB10701, HLA-DRB10901, HLA-DRB11101, HLA-DRB30101
AASWADLNLSYERGN						74311541,30062521: HLA-DRB10301
AATAAANKKARQDKL		74313032,82777891	74313032,82777891			74313032,82777891: HLA-DRB50101
AATHVQLKV			30063180,24113055,74312009	30063180,24113055,74312009,82777141	30063180,24113055,74312009,82777141	30063180,24113055,74312009,82777141: DRB1_0101, DRB1_0701, DRB1_0802, DRB1_0901, DRB1_1101, DRB1_1302, DRB1_1501, DRB5_0101, HLA-DRB10101, HLA-DRB10401, HLA-DRB10404, HLA-DRB10701, HLA-DRB10802, HLA-DRB10901, HLA-DRB11101, HLA-DRB11302, HLA-DRB11501, HLA-DRB40101, HLA-DRB50101
AATHVQLKVKRLRGE					30063180,24113055,74312009,82777141	30063180,24113055,74312009,82777141: DRB1_0101, DRB1_0802, DRB1_1101, DRB1_1501, DRB5_0101, HLA-DRB10101, HLA-DRB11101, HLA-DRB11501, HLA-DRB40101, HLA-DRB50101
AATLQKMINPSGGDG						82524488,74314993: DRB1_0101, DRB1_0401, DRB1_0404, DRB1_0405, DRB1_0901, DRB1_1501, DRB1_0405
AATLSDADAKAIANQ						82777568,56479769,74311466: DRB1_0101, DRB1_0701, HLA-DRB10101
AATNLDVIGNNIANS					82777309,30062613,161485924,74311638	82777309,30062613,161485924,74311638: DRB1_0101, DRB1_0404, DRB1_1302, DRB1_0404
AATPFRHKI				82776609,30062779,24112655,74312394	82776609,30062779,24112655,74312394	82776609,30062779,24112655,74312394: DRB1_0101, DRB1_0404, DRB1_0405, DRB1_0701, DRB1_0802, DRB1_0901, DRB1_1501, DRB4_0101, DRB5_0101, HLA-DRB10101, HLA-DRB10301, HLA-DRB10401, HLA-DRB10404, HLA-DRB10405, HLA-DRB10701, HLA-DRB10802, HLA-DRB10901 , HLA-DRB11101, HLA-DRB11501, HLA-DRB40101, HLA-DRB50101, HLA-DRB10401 , HLA-DRB10404 , HLA-DRB10802 , HLA-DRB10901, HLA-DRB11501
AATPFRHKIGTRATG					30062779,24112655,74312394	30062779,24112655,74312394: HLA-DRB10101, HLA-DRB10901 , HLA-DRB11101, HLA-DRB50101, HLA-DRB10901
AATPFRHKIGTRVPG					82776609	82776609: DRB1_0101, DRB1_0701, DRB1_0802, DRB1_1501, DRB5_0101
AATTGGVAAGAVGTA			82776277			82776277: DRB1_0101, DRB1_0901
AATTLKFNA				82777309	82777309	82777309: DRB1_0101, DRB1_0404, DRB1_0405, DRB1_0701, DRB1_1302, DRB1_1501, DRB5_0101
AATTLKFNANGTLVD					82777309	82777309: DRB1_0101, DRB1_0404, DRB1_0405, DRB1_0701, DRB1_1302, DRB1_1501
AATTSGVAAGAVGTA			30062524,56479789			30062524,56479789: DRB1_0101, DRB1_0701, DRB1_0901
AAVASLNVF				82777277	82777277	82777277: HLA-DRB10101, HLA-DRB10404 , HLA-DRB10405, HLA-DRB10701, HLA-DRB10802, HLA-DRB10901, HLA-DRB11501, HLA-DRB50101
AAVASLNVFERGPQY						82777277: HLA-DRB50101
AAVERFNISVGQIYY						30061621,24111500,74310673: HLA-DRB10101, HLA-DRB10701, HLA-DRB10901, HLA-DRB11302, HLA-DRB40101 , HLA-DRB40101, HLA-DRB10101 , HLA-DRB10701 , HLA-DRB11302
AAVETARINLAYTKV						82775806: HLA-DRB10101, HLA-DRB10802 , HLA-DRB40101, HLA-DRB50101
AAVFYEAIKLAGGDT						82524577: HLA-DRB10101, HLA-DRB11101, HLA-DRB11501
AAVKQAQAA		82776132,74311338,24112163,30062280		82776132,74311338,24112163,30062280		82776132,74311338,24112163,30062280: HLA-DRB10101, HLA-DRB10802, HLA-DRB10901, HLA-DRB50101, HLA-DRB10405
AAVKQAQAAYD		82776132,74311338,24112163,30062280				82776132,74311338,24112163,30062280: HLA-DRB10101, HLA-DRB10802, HLA-DRB10901, HLA-DRB50101, HLA-DRB10405
AAVKQAQAAYDY		24112163				82776132,74311338,24112163,30062280: HLA-DRB10101, HLA-DRB10802, HLA-DRB10901, HLA-DRB50101, HLA-DRB10405
AAVKQAQAAYDYAQN						82776132,74311338,30062280: HLA-DRB10101, HLA-DRB10901, HLA-DRB50101
AAVKQAQAAYDYEQN						24112163: HLA-DRB10101, HLA-DRB10901, HLA-DRB50101
AAVLAFTAGTSVAAT						82776107,30062298,56479734,74311357: HLA-DRB10101, HLA-DRB10401, HLA-DRB10404, HLA-DRB10701, HLA-DRB10802, HLA-DRB10901, HLA-DRB11302, HLA-DRB11501 , HLA-DRB10404 , HLA-DRB10802 , HLA-DRB11501
AAVLMLWCA				82776232,74311498,24112354	82776232,74311498,24112354	82776232,74311498,24112354: DRB1_0101, DRB1_0401, DRB1_0404, DRB1_0405, DRB1_0901, DRB1_1101, DRB1_1302 , DRB1_1501, DRB4_0101, DRB5_0101, HLA-DRB10101, HLA-DRB10401, HLA-DRB10404 , HLA-DRB10405 , HLA-DRB10701, HLA-DRB10901, HLA-DRB11501, HLA-DRB40101, HLA-DRB10404, HLA-DRB10405, HLA-DRB10701 , HLA-DRB50101
AAVLMLWCAQTAAYI						24112354: HLA-DRB10101, HLA-DRB10404, HLA-DRB10701 , HLA-DRB10901, HLA-DRB11501, HLA-DRB40101, HLA-DRB50101
AAVLMLWCAQTAAYS					82776232,74311498	82776232,74311498: DRB1_0101, DRB1_0401, DRB1_0404, DRB1_0405, DRB1_0901, DRB1_1101, DRB1_1302 , DRB1_1501, DRB4_0101, DRB5_0101, HLA-DRB10101, HLA-DRB10401, HLA-DRB10404 , HLA-DRB10901, HLA-DRB11501, HLA-DRB40101
AAVQSTLVADNTPLN						82775597: HLA-DRB10101, HLA-DRB10301, HLA-DRB10401, HLA-DRB10405 , HLA-DRB10701, HLA-DRB30101
AAVTAAKAAVETARI						82775806: HLA-DRB10101, HLA-DRB10701 , HLA-DRB10802 , HLA-DRB10901
AAVVAGGYW				82776132,74311338,24112163,30062280		82776132,74311338,24112163,30062280: HLA-DRB10101, HLA-DRB10701, HLA-DRB10901, HLA-DRB50101
AAVVEVTIHKNAEVK					82777162	82777162: DRB1_0701, DRB1_1302, DRB5_0101
AAVVGGDNGRVSAVL						74313038,24113841: HLA-DRB11302
AAVYTNMFGKAVVAD						82777747,82777891: HLA-DRB10101, HLA-DRB10901, HLA-DRB11101, HLA-DRB50101
AAVYTNMFGKAVVSD						74312853: HLA-DRB10101, HLA-DRB10901, HLA-DRB11101, HLA-DRB50101
AAWAAPATAGSTNAS						82777500: DRB1_0901
AAWAAPATAGSTNTS						74312625: DRB1_0901
AAWLEKLSASAELRQ						74314895,74314896: HLA-DRB10101, HLA-DRB10401, HLA-DRB10405, HLA-DRB10701, HLA-DRB10901 , HLA-DRB50101, HLA-DRB10901
AAYDSGFPPVTMTAV						24113897: HLA-DRB10101, HLA-DRB10901
AAYDYAQNF				82776132,74311338,30062280		82776132,74311338,30062280: HLA-DRB10101, HLA-DRB10404, HLA-DRB10405, HLA-DRB10901, HLA-DRB11101, HLA-DRB30101, HLA-DRB50101, HLA-DRB10405
AAYDYAQNFYNRQQG						82776132,74311338,30062280: HLA-DRB10101, HLA-DRB10404, HLA-DRB10405, HLA-DRB11101, HLA-DRB50101, HLA-DRB10405
AAYDYEQNF				24112163		24112163: HLA-DRB10101, HLA-DRB10404 , HLA-DRB10901, HLA-DRB30101
AAYDYEQNFYNRQQG						24112163: HLA-DRB10101, HLA-DRB10404
AAYEAAKNSIQHSFT						31983590: HLA-DRB10101, HLA-DRB10401, HLA-DRB10405, HLA-DRB50101
AAYEAVKNSIQHSFT						74314931,82524576: DRB1_0101, DRB1_0405, DRB5_0101, HLA-DRB10101, HLA-DRB10401, HLA-DRB10405, HLA-DRB10701, HLA-DRB11302, HLA-DRB40101, HLA-DRB50101
AAYFSVKKA				31983559,74314841		31983559,74314841: HLA-DRB10401, HLA-DRB10701, HLA-DRB10802, HLA-DRB10901, HLA-DRB11101, HLA-DRB11302, HLA-DRB11501, HLA-DRB50101, HLA-DRB10101
AAYFSVKKAKIKTVN						31983559,74314841: HLA-DRB10401, HLA-DRB10701, HLA-DRB10802, HLA-DRB10901, HLA-DRB11101, HLA-DRB50101, HLA-DRB10101
AAYIGQCHTTQGNPY						24112354: HLA-DRB10401 , HLA-DRB10701 , HLA-DRB10802
AAYNSGEGRVMKAIK						82775597: HLA-DRB10101
AAYSGQCHTTQGNPY		82776232,74311498				74311498: HLA-DRB10701
AAYYFASVV				30062095		30062095: HLA-DRB10101, HLA-DRB10401, HLA-DRB10404 , HLA-DRB10405, HLA-DRB10701, HLA-DRB10901, HLA-DRB11101, HLA-DRB11501, HLA-DRB30101, HLA-DRB50101
AAYYFASVVKNYPKS						30062095: HLA-DRB10101, HLA-DRB10401, HLA-DRB10404 , HLA-DRB10405, HLA-DRB10701, HLA-DRB10901, HLA-DRB11101, HLA-DRB11501, HLA-DRB30101, HLA-DRB50101
ACDDVFSEY				30062538		:
ACDVSTQSSPVEMNC		82777525				82777525: HLA-DRB10701
ACDVSTQSSPVEMNCPQNGSVPGKTYS		82777525				:
ACFPLLLML				161986504	161986504	161986504: HLA-DRB10101, HLA-DRB10404 , HLA-DRB10701, HLA-DRB10901, HLA-DRB11501
ACFPLLLMLAGCAPM					161986504	161986504: HLA-DRB10101, HLA-DRB10404 , HLA-DRB11501
ACGEMVQSGRSLKQE						30063169,24113307: HLA-DRB10101, HLA-DRB10301, HLA-DRB50101
ACGLLLENGGNLRVL						30063180,24113055,74312009,82777141: DRB1_0101, DRB1_0301, DRB1_0405, DRB1_0701, DRB1_0301 , DRB1_1302, DRB1_1501, DRB5_0101, HLA-DRB10101, HLA-DRB11302, HLA-DRB11501, HLA-DRB50101
ACHAEVLTY				24112397,74311541,82776274,30062521		24112397,74311541,82776274,30062521: DRB1_0101, DRB1_0404, DRB1_0405, DRB1_0701, DRB1_0901, HLA-DRB10101, HLA-DRB10701, HLA-DRB10901
ACHAEVLTYPDPLGS						24112397: DRB1_0404, DRB1_0405
ACHAEVLTYSDPLGS						82776274: HLA-DRB10701
ACHSYLVKSAPSNMS					74314931,82524576	74314931,82524576: DRB1_0101, DRB1_0301, DRB1_0401, DRB1_0404, DRB1_0405, DRB1_0701, DRB1_0802, DRB1_0901, DRB1_1101, DRB1_1302 , DRB1_1501, DRB5_0101, HLA-DRB10101, HLA-DRB10301, HLA-DRB10401, HLA-DRB10404, HLA-DRB10405, HLA-DRB10701, HLA-DRB10802, HLA-DRB10901, HLA-DRB11101, HLA-DRB11302, HLA-DRB11501, HLA-DRB50101
ACHSYLVKSAPSNMT					31983590	31983590: HLA-DRB10101, HLA-DRB10301, HLA-DRB10401, HLA-DRB10404, HLA-DRB10405, HLA-DRB10701, HLA-DRB10802, HLA-DRB10901, HLA-DRB11101, HLA-DRB11302, HLA-DRB11501, HLA-DRB50101
ACLAKLPQTEQSPAA						82776746,24113164: HLA-DRB40101
ACLSALAAVLAFTAG			82776107,30062298,56479734,74311357		82776107,30062298,56479734,74311357	82776107,30062298,56479734,74311357: HLA-DRB10101, HLA-DRB10401, HLA-DRB10404, HLA-DRB10405, HLA-DRB10701, HLA-DRB10901, HLA-DRB50101, HLA-DRB10404 , HLA-DRB10405
ACLTPELVAQFGLKE						74312853: HLA-DRB10901, HLA-DRB40101
ACMAMLGYGVREAPV						82524488,74314993: DRB1_0101, DRB1_0405, DRB1_1501, DRB1_0405
ACRENPQSKGD	74314846					:
ACRFVFNRALALQNE						30063169: HLA-DRB10101, HLA-DRB10301, HLA-DRB10401, HLA-DRB10404, HLA-DRB10405, HLA-DRB10701, HLA-DRB10802, HLA-DRB10901, HLA-DRB11101, HLA-DRB11302, HLA-DRB11501, HLA-DRB30101, HLA-DRB40101, HLA-DRB50101
ACTLVPGQNLSTSNK						30062520,56479788: HLA-DRB10101, HLA-DRB10701
ACTTVAKQTYALPAP						82775902: HLA-DRB10101
ACTTVTPAY				30062347,30062347		30062347: HLA-DRB10101, HLA-DRB10401, HLA-DRB10404 , HLA-DRB10405, HLA-DRB10701, HLA-DRB11501, HLA-DRB50101
ACTTVTPAYKDNGPR						30062347: HLA-DRB50101
ACVKNNASY				74312163	74312163	74312163: HLA-DRB10101, HLA-DRB10404, HLA-DRB11302, HLA-DRB11501, HLA-DRB30101
ACVKNNASYQLNNAL					74312163	74312163: HLA-DRB10101, HLA-DRB11302, HLA-DRB11501
ACVQQSELRQMKHSV					161950159	161950159: HLA-DRB40101
ACYRGFIMGNISTTD					31983568,74314945	31983568,74314945: HLA-DRB10101, HLA-DRB10401, HLA-DRB10404, HLA-DRB10405, HLA-DRB10901, HLA-DRB10404
AD	74314886,82777568,82524570,82777022,82777162,82777275,82777309,82777530,30061716,30062613,56479769,161485924,74314925,74314931,74314950,74311638,74312747,161986536,31983589,31983590,24113206,74314924,30063267,31983559,31983568,31983562,31983541,74312967,82775547,74314841,74314895,74314896,74314945,74311466,30063129,74311673,30062645,82524576,161950133,82777826,30063171,24112354,56479949,24113604,…	74314886,82776233,82777568,30063180,82776232,24112397,74313057,82524570,82777275,82777309,82777530,30061716,30062287,30062479,30062613,24112170,56479769,24112355,161485924,24113055,74314925,74314950,74311638,74312009,74312374,74312747,31983589,74314924,74311499,31983559,31983568,31983541,74312967,82775547,24113897,74314841,74314895,74314896,74314945,74311345,74311466,74311466,74311498,30063129,74…	82776233,82777568,82776232,74314909,82776804,82776927,82777500,82777530,30062287,30062479,24112170,56479769,24112355,74314931,74314950,74311638,161986536,31983590,24113206,74311499,30063267,31983568,31983541,74314895,74314896,74314945,74311345,74311466,74311498,74312163,82524576,161950133,30063169,30063171,24112354,56479816,56479949,74311930,74312018,74311209,74311271,30062091,74312853,24111978,7…	74314886,82776233,82777568,30063180,82776232,24112397,74313057,74314909,82775953,82776804,82776927,82777014,82777054,82777162,82777275,82777309,82777500,82777530,30061716,30062167,30062287,30062479,30062613,30062896,24112056,24112170,56479769,24112355,161485924,24113055,24113137,74314931,74314950,74311180,74311638,74312009,74312223,74312374,74312625,82775914,161986536,31983590,24113206,74311499,3…	82776233,30063180,82776232,24112397,82775953,82776804,82777054,82777309,82777500,82777530,30062287,30062479,30062613,24112170,24112355,161485924,24113055,74314931,74314950,74311638,74312009,74312374,74312625,161986536,31983589,31983590,24113206,74314924,74311499,30063267,31983559,31983541,56404024,74312967,74314841,74314895,74314896,74311345,74311498,30063129,82524576,161950133,82777141,82524617,…	74314886,82776233,82777568,30063180,82776232,24112397,74313057,74314909,82775953,82776804,82776927,82777014,82777022,82777054,82777162,82777275,82777309,82777500,82777530,30061716,30062167,30062287,30062479,30062613,30062896,24112056,24112170,56479769,24112355,161485924,24113055,24113137,74314925,74314931,74314950,74311180,74311638,74312009,74312223,74312374,74312625,74312747,161986536,31983589,3…
ADAALKTLDTIKGEG			74313039			74313039: HLA-DRB10401, HLA-DRB10404 , HLA-DRB10405 , HLA-DRB10802
ADADWRNVV				30062520,56479788		30062520,56479788: HLA-DRB10301, HLA-DRB10404, HLA-DRB30101
ADADWRNVVLTQNGV						30062520,56479788: HLA-DRB10404
ADAELDSGL		31983568,74314945		31983568,74314945		:
ADAFRQLANYKLISK					74314931,31983590,82524576	74314931,31983590,82524576: DRB1_0101, DRB1_0401, DRB1_0404, DRB1_0405, DRB1_0701, DRB1_1101, DRB1_1302 , DRB1_1501, DRB4_0101, DRB5_0101, HLA-DRB10101, HLA-DRB10401, HLA-DRB10404, HLA-DRB10405, HLA-DRB10701, HLA-DRB10802, HLA-DRB10901, HLA-DRB11101, HLA-DRB11501, HLA-DRB50101
ADAGRKPCSGSKGG	82777022					:
ADAGTANAGAPVKSG		30062095				30062095: HLA-DRB11302
ADAHKAKVQKATK	30063171,56479949,74312018					30063171,56479949,74312018: HLA-DRB10101, HLA-DRB50101, HLA-DRB10101
ADAHKAKVQKATKVA						30063171,56479949,74312018: HLA-DRB10101, HLA-DRB50101, HLA-DRB10101
ADAIRYNARTPLQGS						24113897: HLA-DRB10101, HLA-DRB10301, HLA-DRB10802, HLA-DRB10901, HLA-DRB11101, HLA-DRB11302, HLA-DRB11501
ADALDGDYRLRSGMK						74312967,82777826,24113773: HLA-DRB10301
ADALYPVLSWLTWPM						24113718: HLA-DRB10101, HLA-DRB10404, HLA-DRB10701 , HLA-DRB11501
ADAMFKVGVIMQDKG						30062095: HLA-DRB10101, HLA-DRB10404 , HLA-DRB10405, HLA-DRB40101
ADAPVFFGGNSDAKG						82775684,30061906,56479649: HLA-DRB10401
ADAQQANAAVTAAKA			82775806			82775806: HLA-DRB10101, HLA-DRB11302
ADAQTGNKTRLAFAGLKYA			82777547,30062464,24112338,74311487			:
ADARIEYVGNGYINE						56479816,82777308: HLA-DRB10101, HLA-DRB10701, HLA-DRB11302, HLA-DRB11501
ADARNRANQ	74313020	74313020				74313020: HLA-DRB10101, HLA-DRB11302
ADARNRANQMRPMVV						74313020: HLA-DRB10101, HLA-DRB11302
ADATGIFVI				30062520,56479788		30062520,56479788: HLA-DRB10101, HLA-DRB10404, HLA-DRB10701, HLA-DRB10802, HLA-DRB11101, HLA-DRB11501, HLA-DRB30101, HLA-DRB50101
ADATGIFVIRATQNK						30062520,56479788: HLA-DRB10101, HLA-DRB10404, HLA-DRB10701, HLA-DRB10802, HLA-DRB11101, HLA-DRB11501, HLA-DRB50101
ADATKEAWL			74312916	74312916		74312916: HLA-DRB10101, HLA-DRB10802
ADAVAKDNMTAGTAI						82776746: HLA-DRB10701
ADAVVKDNMTAGSAI						24113164: HLA-DRB10701, HLA-DRB11302
ADAWDINQGHQSARA		82775861,30062041,24111929,74311118				82775861,30062041,24111929,74311118: HLA-DRB10101
ADDAGNVSRNPALIT						74312859,82777756,56480092: HLA-DRB10101, HLA-DRB11302
ADDALR		82776132,74311338,24112163,30062280			82776132,74311338,24112163,30062280	82776132,74311338,24112163,30062280: HLA-DRB10101, HLA-DRB10301, HLA-DRB10401, HLA-DRB10404, HLA-DRB10405, HLA-DRB10701, HLA-DRB10802, HLA-DRB10901, HLA-DRB11302, HLA-DRB30101, HLA-DRB40101, HLA-DRB10405 , HLA-DRB10401 , HLA-DRB10404 , HLA-DRB40101
ADDALRQGMPVTVQF						82776132,74311338,24112163,30062280: HLA-DRB10101, HLA-DRB10701, HLA-DRB10901, HLA-DRB11302
ADDFSFDLL				82777568,56479769,74311466		82777568,56479769,74311466: DRB1_0101, DRB1_0301, DRB1_0405, DRB1_0701, DRB1_1101, DRB5_0101, HLA-DRB10101, HLA-DRB10301, HLA-DRB10701, HLA-DRB10901 , HLA-DRB11101, HLA-DRB30101, HLA-DRB50101
ADDFSFDLLKKRGIS						82777568,56479769,74311466: DRB1_0101, DRB1_0301, DRB1_0405, DRB1_0701, DRB1_1101, DRB5_0101, HLA-DRB10101, HLA-DRB10301, HLA-DRB10701, HLA-DRB10901 , HLA-DRB11101, HLA-DRB30101, HLA-DRB50101
ADDIKKIANHDFVFF						74314886: DRB1_0101, DRB1_1302
ADDIVVHCSRMSDAT						74314871: HLA-DRB10101, HLA-DRB10701
ADDKVETRPIVASQA						82775806: HLA-DRB10101, HLA-DRB10802
ADDQNISAQIRGKIK						24113604,82776174: HLA-DRB50101
ADEDNPN	30061716,82775547,56479616	30061716,82775547,56479616		30061716,82775547,56479616		30061716,82775547,56479616: DRB1_0101, DRB1_0301, DRB1_0401, DRB1_0405, DRB1_0901, HLA-DRB10101, HLA-DRB10301, HLA-DRB10401, HLA-DRB10404, HLA-DRB10405, HLA-DRB11501, HLA-DRB30101, HLA-DRB40101, HLA-DRB30101
ADEDNPNLKLR	30061716,82775547,56479616					30061716,82775547,56479616: DRB1_0101, DRB1_0401, HLA-DRB10101, HLA-DRB10301, HLA-DRB11501
ADEDNPNLKLRVYIT						30061716,82775547,56479616: DRB1_0101, HLA-DRB10101, HLA-DRB11501
ADEDSYVSY	82777162			82777162		:
ADEIRKNPVARDVSE						82775861,30062041,24111929,74311118: HLA-DRB10301, HLA-DRB11302, HLA-DRB10301
ADEMGAKSF				82777275,74311673,30062645,24112517		82777275,74311673,30062645,24112517: DRB1_0101, DRB1_0701, HLA-DRB10101, HLA-DRB10701 , HLA-DRB40101, HLA-DRB50101, HLA-DRB10701
ADEMGAKSFRITSVT						82777275,74311673,30062645,24112517: DRB1_0101, DRB1_0701, HLA-DRB10701 , HLA-DRB40101, HLA-DRB50101, HLA-DRB10701
ADENFHLGL				24112077		24112077: HLA-DRB10101, HLA-DRB10401, HLA-DRB10901, HLA-DRB11101, HLA-DRB30101
ADENFHLGLGFTAGV						24112077: HLA-DRB10101, HLA-DRB10401, HLA-DRB10901, HLA-DRB11101
ADENFVVEEDRAPVE		30063180,24113055,74312009,82777141				30063180,24113055,74312009,82777141: DRB1_0301, DRB1_0301 , HLA-DRB10301, HLA-DRB10401, HLA-DRB30101
ADERGTPEY	30062096,56479690,74311265,82776019	30062096,56479690,74311265		30062096,56479690,74311265,82776019		:
ADFKHFKLGDTVPEM					82777500	82777500: DRB1_0101, DRB1_0401, DRB1_0405, DRB1_0701, DRB1_0901 , DRB1_1501
ADFKHFKPGDTVPEM					74312625	74312625: DRB1_0101, DRB1_0901
ADFLNAAKY				82777530	82777530	82777530: DRB1_0101, DRB1_0401 , DRB1_0701, DRB1_0901, DRB1_1101 , DRB4_0101 , DRB5_0101
ADFLNAAKYPQATFT						82777530: DRB1_0101, DRB1_0901, DRB1_1101 , DRB5_0101
ADGAIFYPY				30062520,56479788	30062520,56479788	30062520,56479788: HLA-DRB10101, HLA-DRB10301, HLA-DRB10701, HLA-DRB10901, HLA-DRB11101, HLA-DRB11302 , HLA-DRB11501, HLA-DRB30101, HLA-DRB50101, HLA-DRB11302
ADGAIFYPYIGRLKV					30062520,56479788	30062520,56479788: HLA-DRB10101, HLA-DRB10701, HLA-DRB10901, HLA-DRB11101, HLA-DRB11501, HLA-DRB50101
ADGASTLDALEAKLA			30062287,24112170,74311345			30062287,24112170,74311345: DRB1_0101, HLA-DRB10101
ADGAVKWTV				74313038,24113841		74313038,24113841: HLA-DRB10405, HLA-DRB10701 , HLA-DRB10802, HLA-DRB50101, HLA-DRB10701, HLA-DRB50101
ADGAVKWTVNLDMPS						74313038,24113841: HLA-DRB10405, HLA-DRB10701 , HLA-DRB10802, HLA-DRB10701
ADGAWHLGTRGPVTL						82776746,24113164: HLA-DRB11101
ADGELQRLTWEVSRR						161986536: DRB1_1501, DRB4_0101, DRB5_0101
ADGKLLIQAKDGTVY						74313038,24113841: HLA-DRB10101, HLA-DRB10701 , HLA-DRB11101, HLA-DRB11302, HLA-DRB40101, HLA-DRB10701
ADGLYPVLSWLTWPM						74312862,82777761: HLA-DRB10101, HLA-DRB10404, HLA-DRB10701, HLA-DRB11501 , HLA-DRB10404 , HLA-DRB10701 , HLA-DRB11501
ADGQQGYFL				74311209,82775955	74311209,82775955	74311209,82775955: HLA-DRB10101, HLA-DRB10301, HLA-DRB10401 , HLA-DRB11101, HLA-DRB30101, HLA-DRB40101, HLA-DRB10401
ADGQQGYFLQRMTPT					74311209,82775955	74311209,82775955: HLA-DRB10101, HLA-DRB10401 , HLA-DRB11101, HLA-DRB40101, HLA-DRB10401
ADHVGVYVGNGKFIQ						30063171,56479949,74312018: HLA-DRB11302
ADIALYLLSKFNFTK						74314909: DRB1_0101, DRB1_0404 , DRB1_0405 , DRB1_1101, DRB1_1501 , DRB4_0101, DRB5_0101
ADIISLLNGSVAKSF			74314950,31983541,82524595			74314950,31983541,82524595: DRB1_0101, DRB1_0401, DRB1_0404, DRB1_0701, DRB1_0901 , DRB1_1101, DRB1_1302 , DRB1_1501, DRB4_0101, DRB5_0101, HLA-DRB10101, HLA-DRB10401, HLA-DRB10404, HLA-DRB10405, HLA-DRB10701, HLA-DRB10802, HLA-DRB10901, HLA-DRB11101, HLA-DRB11302 , HLA-DRB11501, HLA-DRB40101, HLA-DRB50101, HLA-DRB11101 , HLA-DRB11302
ADIPVASDNPAHYAD						24113897: HLA-DRB10301, HLA-DRB11302, HLA-DRB30101
ADISERQGI				74313057		74313057: DRB1_0101, DRB4_0101
ADISERQGISLSYLE						74313057: DRB1_0101, DRB4_0101
ADITPSMSL		74314950,31983541		74314950,31983541		74314950,31983541: DRB1_0101, DRB1_0701, DRB1_0901 , DRB1_1302 , DRB4_0101, HLA-DRB10101, HLA-DRB10701, HLA-DRB10901, HLA-DRB11302 , HLA-DRB30101, HLA-DRB40101
ADITPSMSLQEKSIV						74314950,31983541: DRB1_0701, DRB1_0901 , DRB4_0101, HLA-DRB10701, HLA-DRB10901, HLA-DRB40101
ADIWLPLGTRIALDE					24113164	24113164: HLA-DRB10101, HLA-DRB10701, HLA-DRB10901, HLA-DRB11101, HLA-DRB11501, HLA-DRB50101
ADKELRNLKIGQQLS						161986536,24113206,30063267,161950133: DRB1_0101, DRB1_1101, DRB4_0101, HLA-DRB10101, HLA-DRB11101 , HLA-DRB40101, HLA-DRB11101
ADKGMYISL				74312853		74312853: HLA-DRB10101, HLA-DRB10401, HLA-DRB10404, HLA-DRB10405, HLA-DRB10701, HLA-DRB10901, HLA-DRB11101, HLA-DRB11302, HLA-DRB11501, HLA-DRB30101, HLA-DRB40101
ADKGMYISLSMPWGD						74312853: HLA-DRB10101, HLA-DRB10401, HLA-DRB10404, HLA-DRB10405, HLA-DRB10701, HLA-DRB10901, HLA-DRB11101, HLA-DRB11501, HLA-DRB40101
ADKKKSTATTKKTQK	30063171,56479949,74312018	30063171,56479949,74312018				30063171,56479949,74312018: HLA-DRB50101
ADKKRDQSY	74313032,82777891	74313032,82777891		74313032,82777891		:
ADKNFERSHTSSANP	82524595	82524595				82524595: HLA-DRB10401, HLA-DRB10701
ADKNFERSHTSSVNP	74314950,31983541	74314950,31983541			74314950	74314950,31983541: DRB1_0101, DRB1_0405 , DRB1_0701, DRB1_0901 , DRB3_0101, HLA-DRB10701, HLA-DRB10901
ADKTVKLRVNVDAGN						30061734,24111612,74310797: HLA-DRB10802 , HLA-DRB11101, HLA-DRB11302, HLA-DRB40101, HLA-DRB10802
ADKTVKLRVNVDVGN						82775567: HLA-DRB10101, HLA-DRB10802, HLA-DRB11101, HLA-DRB11302, HLA-DRB40101
ADKVAPKNF	31983559,74314841	31983559,74314841		31983559,74314841		31983559,74314841: HLA-DRB50101
ADKVAPKNFNNAPAES	31983559,74314841					:
ADKVNVTINTTSVDT						82777530: DRB1_0101, DRB1_0401 , DRB1_0404 , DRB1_0405, DRB1_1302
ADKVYIPLSGDNKTK						74314931,31983590,82524576: DRB1_0101, HLA-DRB10101, HLA-DRB10401
ADKVYLKYTPSDYSF						82777014,74312223: DRB1_0101, DRB1_0401, DRB1_0404, DRB1_0405, DRB1_0701, DRB1_0901, DRB1_1501 , DRB4_0101, DRB5_0101, DRB1_0405 , DRB1_1501, DRB5_0101
ADKWLTELGGTIGKV						74314925: DRB1_0101 , DRB1_0701, DRB5_0101
ADLASQCML				30061621,24111500,74310673	30061621,24111500,74310673	30061621,24111500,74310673: HLA-DRB10101, HLA-DRB10405, HLA-DRB30101, HLA-DRB10101
ADLASQCMLGVPSYD					30061621,24111500,74310673	30061621,24111500,74310673: HLA-DRB10101, HLA-DRB10405, HLA-DRB10101
ADLFNGLLL				74312853,82777747		74312853,82777747: HLA-DRB10101, HLA-DRB10401, HLA-DRB10404, HLA-DRB10405, HLA-DRB11101, HLA-DRB10401 , HLA-DRB40101
ADLFNGLLLPCQHKG						74312853: HLA-DRB10101, HLA-DRB10401, HLA-DRB10404, HLA-DRB10405, HLA-DRB11101
ADLFNGLLLPCQQTG						82777747: HLA-DRB10101, HLA-DRB10401 , HLA-DRB10404, HLA-DRB10405, HLA-DRB40101
ADLGNGFYGQVYGGY						24112397: DRB1_0101
ADLILYARL				82776746,24113164		82776746,24113164: HLA-DRB10101, HLA-DRB10401, HLA-DRB10404, HLA-DRB10405, HLA-DRB10802, HLA-DRB10901, HLA-DRB11101, HLA-DRB11501, HLA-DRB40101, HLA-DRB50101, HLA-DRB10301, HLA-DRB10701
ADLILYARLPAQLSG						24113164: HLA-DRB10101, HLA-DRB10401, HLA-DRB10404, HLA-DRB10405, HLA-DRB10701, HLA-DRB10802, HLA-DRB10901, HLA-DRB11101, HLA-DRB11501, HLA-DRB40101, HLA-DRB50101
ADLILYARLPAQVSG						82776746: HLA-DRB10101, HLA-DRB10401, HLA-DRB10404, HLA-DRB10405, HLA-DRB10802, HLA-DRB10901, HLA-DRB11101, HLA-DRB11501, HLA-DRB40101, HLA-DRB50101
ADLINELGINEFIDS					56404024,82524617,74314979	56404024,82524617,74314979: HLA-DRB40101
ADLMHMRIGDVSAFK						82775585: HLA-DRB10101 , HLA-DRB10404, HLA-DRB30101, HLA-DRB40101, HLA-DRB50101
ADLNIDITGCAAGIT						82776233,30062479,24112355: DRB1_0101, DRB1_0101
ADLNIDITGCAASIT						74311499: HLA-DRB10101, HLA-DRB10301, HLA-DRB11302
ADLNLSHER				82776274		82776274: HLA-DRB10101, HLA-DRB10701, HLA-DRB11302
ADLNLSHERGNTLMF						82776274: HLA-DRB10101, HLA-DRB10701, HLA-DRB11302
ADLNLSYERGNTLMF						24112397,74311541,30062521: DRB1_0101, DRB1_0701, DRB1_1302, DRB3_0101, DRB4_0101, DRB5_0101, HLA-DRB10101, HLA-DRB10701
ADLQQSTITVQQGGV					82777141	82777141: HLA-DRB40101
ADLRGKALL				74313039	74313039	74313039: HLA-DRB10101, HLA-DRB10301, HLA-DRB10802, HLA-DRB10901, HLA-DRB11101, HLA-DRB11501, HLA-DRB50101
ADLRGKALLSKGDKQ						74313039: HLA-DRB10101
ADLSDYTNKSYGTDV						30061734,82775567,24111612,74310797: HLA-DRB10701 , HLA-DRB10701
ADLSQSALVISLPQA					74312853	74312853: HLA-DRB10101, HLA-DRB10404, HLA-DRB10405, HLA-DRB10701, HLA-DRB11302, HLA-DRB40101
ADLYEDGKGVAQNKT						74311180: DRB1_0101
ADLYKDGEGVAQNKT						30062167,24112056: DRB1_0101
ADMAGISVSKLKTFN					82775597	82775597: HLA-DRB10101, HLA-DRB10701, HLA-DRB11101, HLA-DRB11302, HLA-DRB50101
ADMERQKMSAEGLMG						161986504: HLA-DRB10101
ADMFAGSKV				82777309,30062613,161485924,74311638	82777309,30062613,161485924,74311638	82777309,30062613,161485924,74311638: DRB1_0101, DRB1_0901, DRB5_0101, DRB1_0901
ADMFAGSKVGLGVKV					82777309,30062613,161485924,74311638	82777309,30062613,161485924,74311638: DRB1_0101, DRB1_0901, DRB1_0901
ADMFGLDIA				82775953,74311209,30062144,24112033	82775953,74311209,30062144,24112033	82775953,74311209,30062144,24112033: DRB1_0101, DRB1_0301, DRB1_0401, DRB1_0404, DRB1_0405, DRB1_0701, DRB1_0901 , DRB3_0101, DRB4_0101, HLA-DRB10101, HLA-DRB10401 , HLA-DRB10901, HLA-DRB30101, HLA-DRB50101, HLA-DRB10401, HLA-DRB10901
ADMFGLDIAAFTAIE					82775953,74311209,30062144,24112033	82775953,74311209,30062144,24112033: DRB1_0101, DRB1_0301, DRB1_0401, DRB1_0404, DRB1_0405, DRB3_0101, HLA-DRB10101, HLA-DRB10401 , HLA-DRB10901, HLA-DRB30101, HLA-DRB50101, HLA-DRB10401, HLA-DRB10901
ADMKTLAQISVRQPL						82777418: HLA-DRB10101, HLA-DRB10401, HLA-DRB10802, HLA-DRB10901, HLA-DRB40101, HLA-DRB50101
ADNASLVNINLSFNK						82776927: DRB1_0101, DRB1_0404, DRB4_0101
ADNASLVNINLSVNK						74312163: HLA-DRB10101, HLA-DRB10404, HLA-DRB11302
ADNNRLSVI				74314895		74314895: HLA-DRB10101, HLA-DRB10301, HLA-DRB10401, HLA-DRB10404, HLA-DRB10405, HLA-DRB30101, HLA-DRB40101, HLA-DRB50101
ADNNRLSVIPELPES						74314895: HLA-DRB10404, HLA-DRB10405, HLA-DRB40101
ADNVVYAADRAGLVK			74313038,24113841			74313038,24113841: HLA-DRB10101, HLA-DRB10301, HLA-DRB10401, HLA-DRB10701 , HLA-DRB10802, HLA-DRB10901 , HLA-DRB11101, HLA-DRB30101, HLA-DRB50101, HLA-DRB10701, HLA-DRB10901, HLA-DRB50101
ADPATFSLSFLNSMQ						74311638: DRB1_0101, DRB1_0401, DRB1_0404 , DRB1_0405, DRB1_0701, DRB3_0101, DRB4_0101 , DRB5_0101
ADPISAQVSGSVTVV						74312916: HLA-DRB10101, HLA-DRB10701, HLA-DRB10901, HLA-DRB11302, HLA-DRB11501
ADPLALKRV			82777418	82777418		82777418: HLA-DRB10101, HLA-DRB10301 , HLA-DRB10401, HLA-DRB30101, HLA-DRB40101, HLA-DRB50101
ADPLALKRVELGIVT						82777418: HLA-DRB10101, HLA-DRB40101
ADPRFEPLNATANQD		82775902				82775902: HLA-DRB10101, HLA-DRB10401, HLA-DRB10404 , HLA-DRB10405, HLA-DRB10701
ADQISIVSY				30062096,56479690,74311265,82776019		30062096,56479690,74311265,82776019: HLA-DRB10301, HLA-DRB11501, HLA-DRB30101, HLA-DRB40101, HLA-DRB50101
ADQISIVSYGKEKPA						30062096,56479690,74311265,82776019: HLA-DRB11501, HLA-DRB50101
ADQLRESLA				82775597		82775597: HLA-DRB10101, HLA-DRB10901
ADQLRESLASGEIAA						82775597: HLA-DRB10901
ADRAGLVKALNADDG						74313038,24113841: HLA-DRB10404, HLA-DRB10405, HLA-DRB10802, HLA-DRB40101
ADRIGIQVL				74313020		74313020: HLA-DRB11101, HLA-DRB40101, HLA-DRB50101
ADRIGIQVLQRSGFD						74313020: HLA-DRB11101, HLA-DRB40101, HLA-DRB50101
ADRLKASGL			74314895,74314896	74314895,74314896		74314895,74314896: HLA-DRB10101, HLA-DRB10901 , HLA-DRB11101 , HLA-DRB10901, HLA-DRB11101
ADRLKASGLSGDADA						74314895,74314896: HLA-DRB10101
ADRLNTSNNTKV		82775902				82775902: HLA-DRB11302
ADRLNTSNNTKVRID						82775902: HLA-DRB11302
ADRTN	82777547,30062464,24112338,74311487	82777547,30062464,74311487		82777547,30062464,24112338,74311487		30062464,24112338,74311487: HLA-DRB10101, HLA-DRB10901, HLA-DRB11501, HLA-DRB40101, HLA-DRB50101
ADRTNLQEA		30062464,74311487		82777547,30062464,24112338,74311487		30062464,24112338,74311487: HLA-DRB10101, HLA-DRB40101
ADRTNLQEAQPLGNG		30062464,74311487				30062464,24112338,74311487: HLA-DRB10101, HLA-DRB40101
ADRWSIVGAYYYDTN					30061621,24111500,74310673	30061621,24111500,74310673: HLA-DRB10101, HLA-DRB10701, HLA-DRB11501, HLA-DRB50101, HLA-DRB10101 , HLA-DRB10701
ADSIARMNV				82776232,74311498		82776232,74311498: DRB1_0101, DRB1_0404, DRB1_0405, DRB1_0701, DRB1_1302 , DRB1_1501, DRB4_0101, HLA-DRB10101, HLA-DRB10401, HLA-DRB10404 , HLA-DRB10405 , HLA-DRB10802, HLA-DRB10901, HLA-DRB11302, HLA-DRB11501
ADSIARMNVYPVSTT						82776232,74311498: DRB1_0101, DRB1_0404, DRB1_0405, DRB1_1302 , DRB1_1501, DRB4_0101, HLA-DRB10101, HLA-DRB10401, HLA-DRB10404 , HLA-DRB10405 , HLA-DRB10802, HLA-DRB10901, HLA-DRB11302, HLA-DRB11501
ADSLLAKDAFRASFH					74312625	74312625: DRB1_0101, DRB1_0301, DRB5_0101
ADSMLGVQY				30061621,24111500,74310673		30061621,24111500,74310673: HLA-DRB10101, HLA-DRB11501, HLA-DRB40101 , HLA-DRB40101, HLA-DRB10101
ADSMLGVQYSSCCYA						30061621,24111500,74310673: HLA-DRB11501, HLA-DRB40101 , HLA-DRB40101
ADSPLVYLGDNWYKI					82776232,74311498,24112354	82776232,74311498,24112354: DRB1_0101, DRB1_0405, DRB1_1501, DRB3_0101 , HLA-DRB10405 , HLA-DRB11501, HLA-DRB30101, HLA-DRB10405
ADSQQGYFL				30062144,24112033	30062144	30062144,24112033: HLA-DRB10101, HLA-DRB10301, HLA-DRB10401, HLA-DRB11101, HLA-DRB30101, HLA-DRB40101
ADSQQGYFLQRMTPT					30062144	30062144,24112033: HLA-DRB10101, HLA-DRB10401, HLA-DRB11101, HLA-DRB40101
ADSTLPRVRTHIRDY					24112397,74311541,82776274,30062521	24112397: DRB1_0701, DRB1_1501, DRB4_0101, DRB5_0101
ADSYNKKGSVTVFDS						82777309,30062613,161485924,74311638: DRB1_0101, DRB1_0701
ADTGTKMIHIGKNTK						82777162: DRB1_1101
ADTIDKNHAIYEKAK	31983589,74314924,82524569					74314924,82524569: HLA-DRB11302
ADTL		82776233,30062479,24112355,74311499,74313020	82776233,30062479,24112355,74313020	30062479,24112355,74311499,74313020		82776233,30062479,24112355,74311499,74313020: DRB1_0101, DRB1_0401, DRB1_0404, DRB1_0405, DRB1_0701, DRB1_0901, DRB1_0101 , DRB1_0901 , HLA-DRB10101, HLA-DRB10401, HLA-DRB10404, HLA-DRB10802, HLA-DRB10901
ADTLAPTLL				30062479,24112355		82776233,30062479,24112355: DRB1_0101, DRB1_0401, DRB1_0404, DRB1_0701, DRB1_0901, DRB1_0101 , DRB1_0901
ADTLAPTLLKLTDTG						82776233,30062479,24112355: DRB1_0101, DRB1_0404, DRB1_0101
ADTLTPTLL				74311499		74311499: HLA-DRB10101, HLA-DRB10401
ADTLTPTLLKLTDTG						74311499: HLA-DRB10101
ADTSDENLKAVINLR						74313039: HLA-DRB10405
ADTVKSFLRKSIAAQ						31983556,74314902: HLA-DRB10101, HLA-DRB10401 , HLA-DRB10802, HLA-DRB10901, HLA-DRB11101 , HLA-DRB40101, HLA-DRB50101, HLA-DRB10401, HLA-DRB11101
ADTVYLKYTPSDYSF						30062896,24113137: DRB1_0101, DRB1_0401, DRB1_0404, DRB1_0405, DRB1_0701, DRB1_0901, DRB5_0101, DRB1_0802, DRB4_0101
ADVGSFDYGRNYGVV						30062464,24112338,74311487: HLA-DRB10101, HLA-DRB10701
ADVLFSGEADTLAPT			82776233,30062479,24112355			82776233,30062479,24112355: DRB1_0101, DRB1_0405, DRB1_0901, DRB1_0101 , DRB1_0901
ADVLFSGEADTLTPT						74311499: HLA-DRB10101, HLA-DRB10401
ADVNGARNILAAGHA			30063169,24113307			30063169,24113307: HLA-DRB10101, HLA-DRB50101
ADVNNYYRNQAYIDL					82777747	82777747: HLA-DRB10101, HLA-DRB10401 , HLA-DRB10404, HLA-DRB10405, HLA-DRB10701 , HLA-DRB10901, HLA-DRB11101, HLA-DRB11302 , HLA-DRB11501 , HLA-DRB30101
ADVPVEGNGAAVYTN						74312853: HLA-DRB11302
ADVVDLRLEGTWIKA					30062144,24112033	30062144,24112033: HLA-DRB10101, HLA-DRB10301, HLA-DRB50101
ADVVDLRLEGTWVKA					74311209,82775955	74311209,82775955: HLA-DRB10101, HLA-DRB10301
ADW		24113564,74312697,82776222		74312374,24113564,74312853,74312697,82776766,82776222,30062520,56479788	74312374,74312853	74312374,24113564,74312853,74312697,82776222,30062520,56479788: DRB1_0101 , DRB1_0401, DRB1_0405 , DRB1_0802, DRB1_1101, DRB3_0101, DRB5_0101, HLA-DRB10101, HLA-DRB11101, HLA-DRB40101, HLA-DRB50101, HLA-DRB10301, HLA-DRB10405, HLA-DRB10701, HLA-DRB30101, HLA-DRB10101 , HLA-DRB10404, HLA-DRB11302 , HLA-DRB11501, HLA-DRB11302, HLA-DRB40101
ADWKGVRYRLGGSTK						24113564,74312697,82776222: HLA-DRB10101, HLA-DRB11101, HLA-DRB50101, HLA-DRB10101
ADWQTNYQHTRSNDD					74312853	74312853: HLA-DRB10405, HLA-DRB10701
ADWRNVVLTQNGVKT						30062520,56479788: HLA-DRB10101, HLA-DRB10404, HLA-DRB10405, HLA-DRB11302 , HLA-DRB11501, HLA-DRB40101, HLA-DRB50101, HLA-DRB11302, HLA-DRB40101
ADWSEFYTTRKPSAG					74312374	74312374: DRB1_0101 , DRB1_0401, DRB1_0405 , DRB1_0802, DRB1_1101, DRB5_0101
ADYDAIIFGTPTRFG						30062541,24112417,74311561: HLA-DRB10101, HLA-DRB10401, HLA-DRB10701, HLA-DRB11302, HLA-DRB11501, HLA-DRB10101, HLA-DRB10401 , HLA-DRB11501
ADYKIDKEGQHAFVN						82777530: DRB3_0101
ADYSINAQTRHEENG						74312853: HLA-DRB11101
AE	74314886,24112397,82524488,74314909,82524583,31983789,82524476,82524570,82776804,82776927,82777014,82777162,82777530,30062167,30062287,30062896,24112056,24112170,24113137,74314925,74314931,74314950,74311180,74312223,74314932,74312747,82775914,74314993,161986536,74314861,31983589,31983586,31983590,31983575,24113206,74314924,74314926,30063267,31983559,31983568,74314936,31983541,56404024,74312967,30…	82777568,30063180,24112397,74314909,82524583,82524476,82524570,82775953,82776804,82776927,82777014,82777309,82777530,30062167,30062613,30062896,24112056,56479769,161485924,24112911,24113055,24113137,74314925,74314931,74311180,74311638,74312009,74312132,74312223,74314932,74312747,82775914,161986536,31983589,31983586,31983590,31983575,24113206,74314924,74314926,30063267,31983559,31983568,56404024,7…	74314886,82777568,82776232,82524583,82777494,82775953,82776277,82776609,82776804,82777530,30062287,30062613,24112170,56479769,161485924,74314931,31983589,31983590,31983575,74314924,74314926,31983568,56404024,30062291,24112174,74314841,74314895,74314896,74314945,74311345,74311349,74311466,74311498,74314986,82524576,82524571,30062541,24112354,24112417,74311561,74313032,74311209,74314871,56404015,74…	74314886,82776233,82777568,30063180,82776232,24112397,82524488,82775953,82776804,82777162,82777309,82777530,30062167,30062287,30062613,24112056,24112170,56479769,161485924,24112911,24113055,74314925,74314929,74314931,74314950,74311180,74311638,74312009,74312132,74314932,74312747,82775914,74314993,161986536,74314861,31983589,31983586,31983578,31983590,31983575,24113206,74314924,74314926,30063267,3…	74314886,30063180,24112397,82524488,74314909,82524583,82775953,82776804,82777162,30062167,30062287,24112056,24112170,24112911,24113055,74314929,74314931,74311180,74312009,74312132,74314932,82775914,74314993,31983589,31983578,31983590,31983575,74314924,74314926,31983559,56404024,31983556,74314841,74314895,74314896,74314902,74311345,74314986,82524576,82777141,82524571,82524617,30061887,74314979,743…	74314886,82777568,30063180,82776232,24112397,82524488,74314909,82524583,82775953,82776804,82776927,82777014,82777162,82777309,82777530,30062167,30062287,30062613,30062896,24112056,24112170,56479769,161485924,24112911,24113055,24113137,74314925,74314929,74314931,74314950,74311180,74311638,74312009,74312132,74312223,74314932,74312747,82775914,74314993,161986536,74314861,31983589,31983586,31983578,3…
AEAEQQGKNEEQRQHDEWVAERNREIQQEKQRRANAQ	74313032,82777891					:
AEAGANFDY		74311209,30062144,24112033,82775955		74311209,30062144,24112033,82775955		74311209,30062144,24112033,82775955: HLA-DRB10101, HLA-DRB10901, HLA-DRB50101, HLA-DRB10901
AEAGANFDYGDAGAL						74311209,30062144,24112033,82775955: HLA-DRB10101, HLA-DRB10901, HLA-DRB10901
AEAIEKNPPCK	74314932,31983575	74314932,31983575				:
AEAIEKNPPCKND	74314932,31983575					:
AEAIEKNPSCK	82524577	82524577				:
AEAIEKNPSCKND	82524577					:
AEASTLQQRLQTEAQ						82775902: HLA-DRB11101 , HLA-DRB40101
AEASWGIANGWSLYG						74312853: HLA-DRB10101, HLA-DRB10701, HLA-DRB11501
AEATGAGVQIVSLKK						82775585: HLA-DRB50101
AEATQSVVQ			74312853			74312853: HLA-DRB10101, HLA-DRB10404, HLA-DRB40101
AEATQSVVQATLTEG						74312853: HLA-DRB10101, HLA-DRB10404, HLA-DRB40101
AEAWRRAACVAPRTD						82524532: HLA-DRB10901
AECNDAT		30062167,24112056,74311180				30062167,24112056,74311180: DRB1_0101, DRB1_0405, DRB1_0901
AECNDATAWYNLAIM						30062167,24112056,74311180: DRB1_0101
AEDDIQFDSRFLELK						74312853: HLA-DRB10101, HLA-DRB10301, HLA-DRB11501
AEDETMKNNLQTLVQ	82524570,74314925,31983586					74314925,31983586: DRB1_0101 , DRB1_0405, DRB1_1302, HLA-DRB11302 , HLA-DRB30101, HLA-DRB40101
AEDGKFYDRNGTALA						161950133: HLA-DRB10101, HLA-DRB10401
AEDGKFYDRNGTGL		161986536,24113206,30063267				161986536,24113206,30063267: DRB1_0101, HLA-DRB10101, HLA-DRB10701
AEDGKFYDRNGTGLA						161986536,24113206,30063267: DRB1_0101, HLA-DRB10101, HLA-DRB10701
AEDLSAFGRCYRIRE						24112397,30062521: DRB1_0101, DRB1_0301, DRB1_1101, HLA-DRB11101
AEDLSAFGRGYRIRE						74311541,82776274: HLA-DRB10101, HLA-DRB10701, HLA-DRB11101, HLA-DRB11501 , HLA-DRB11101 , HLA-DRB11501
AEEKKTGCL	82776804,74311930			82776804,74311930		:
AEELASAAL				82524577		82524577: HLA-DRB10101, HLA-DRB50101
AEELASAALYSRREL						82524577: HLA-DRB10101, HLA-DRB50101
AEELNLLSL				74314886,82776233		74314886: DRB1_0101, DRB1_0401, DRB1_0404 3, DRB1_0405, DRB1_0701, DRB1_0901, DRB1_1302, DRB1_1501, DRB4_0101
AEELNLLSLIINSDL						74314886: DRB1_0101, DRB1_0401, DRB1_0404 3, DRB1_0405, DRB1_0701, DRB1_1302, DRB1_1501, DRB4_0101
AEELVSAAL				74314932,31983575	74314932,31983575	74314932,31983575: DRB1_0101, DRB1_0701, DRB1_0901 , DRB4_0101, DRB5_0101, HLA-DRB10101, HLA-DRB50101
AEELVSAALYSRPEL					74314932,31983575	74314932,31983575: DRB1_0101, DRB1_0901 , DRB4_0101, DRB5_0101, HLA-DRB10101, HLA-DRB50101
AEENKSDSW	74313032,82777891	74313032,82777891		74313032,82777891		:
AEEQKYEML	74314895,74314896			74314895,74314896		74314895,74314896: HLA-DRB10101, HLA-DRB10401, HLA-DRB10404, HLA-DRB10405
AEEQKYEMLENEYSQ	74314895,74314896					74314895,74314896: HLA-DRB10101, HLA-DRB10401, HLA-DRB10404, HLA-DRB10405
AEETGKHKGVSVISY	74314932,31983575					74314932: DRB1_0101, DRB1_0701, DRB1_0901
AEEYDIYWY				74312853		:
AEGAINAKY				82777568,56479769,74311466		82777568,56479769,74311466: DRB1_0101, DRB5_0101, HLA-DRB10101, HLA-DRB50101
AEGAINAKYSRDKES						82777568,56479769,74311466: DRB5_0101, HLA-DRB50101
AEGASKVDG		30062541,24112417,74311561				30062541,24112417,74311561: HLA-DRB10101, HLA-DRB50101, HLA-DRB10101
AEGEDASFSQSINYP						74312747,24113604,82776174: DRB1_0405, HLA-DRB10405 , HLA-DRB10405
AEGFIDDSTLTGGIY						82775953,74311209,30062144,24112033: DRB1_0101, DRB1_0301, DRB1_0401, DRB1_0405, HLA-DRB10301, HLA-DRB10401 , HLA-DRB30101, HLA-DRB10401
AEGFVVKDIHFEGLQ					30061734,82775567,24111612,74310797	30061734,82775567,24111612,74310797: HLA-DRB10301, HLA-DRB40101
AEGKFSLGAGVGVVE						30062956,24112822,74311907,82776766: HLA-DRB10101, HLA-DRB10701, HLA-DRB10901, HLA-DRB11302
AEGKIKLKDFNIKTD						82777530: DRB1_0405, DRB1_1501
AEGLMGPFA			161986504	82777380,161986504		82777380,82777547,161986504: HLA-DRB10101
AEGLMGPFALNDPAA						82777380,82777547,161986504: HLA-DRB10101
AEGMNQDVA		30062520,56479788		30062520,56479788		30062520,56479788: HLA-DRB30101
AEGMNQDVADATGIF						30062520,56479788: HLA-DRB30101
AEGNYRFDSSQHNKG	74314950,31983541,82524595					74314950,31983541,82524595: DRB1_0101, DRB1_0401, DRB1_0405 , DRB5_0101, HLA-DRB10101, HLA-DRB10401, HLA-DRB10404, HLA-DRB30101
AEGSQHISY				74312967,82777826,24113773		74312967,82777826,24113773: HLA-DRB10101, HLA-DRB10701 , HLA-DRB40101, HLA-DRB10701, HLA-DRB40101
AEGSQHISYQFSGEW						74312967,82777826,24113773: HLA-DRB40101, HLA-DRB40101
AEGYALAGRLDQAIS			74313020			74313020: HLA-DRB10101, HLA-DRB11101
AEGYIDQYF				74311209,30062144,24112033,82775955		74311209,30062144,24112033,82775955: HLA-DRB10101, HLA-DRB10901, HLA-DRB11101, HLA-DRB50101, HLA-DRB10901
AEGYIDQYFAKASYK						74311209,30062144,24112033,82775955: HLA-DRB10101, HLA-DRB10901, HLA-DRB11101, HLA-DRB50101, HLA-DRB10901
AEIEQLTKIEPGELY						30061734,82775567,24111612,74310797: HLA-DRB10701 , HLA-DRB40101, HLA-DRB10701
AEIFSLFAENNMELT					82775861,30062041,24111929,74311118	82775861,30062041,24111929,74311118: HLA-DRB10101, HLA-DRB10401, HLA-DRB10404, HLA-DRB10405, HLA-DRB10701, HLA-DRB10901, HLA-DRB11302, HLA-DRB10401
AEIKREIIRKHETGQ	74314932,31983575,82524577					31983575,82524577: HLA-DRB10802, HLA-DRB11101, HLA-DRB40101
AEIPLGVYCSSEQKL						24112911,74312132: DRB1_0701, DRB1_0901
AEIQQINIVGNHAFT						30061734,82775567,24111612,74310797: HLA-DRB10101 , HLA-DRB10401, HLA-DRB10404, HLA-DRB10405, HLA-DRB10701 , HLA-DRB10802 , HLA-DRB11302, HLA-DRB11501, HLA-DRB40101, HLA-DRB10101, HLA-DRB10701, HLA-DRB10802, HLA-DRB10404
AEIWNARFKVGPVPI						30061621,24111500,74310673: HLA-DRB10701, HLA-DRB10901, HLA-DRB11101, HLA-DRB11302, HLA-DRB10701 , HLA-DRB11302
AEIYNKDGNKVD	24112338,74311487	82777547,30062464,74311487				30062464,24112338,74311487: HLA-DRB10101, HLA-DRB11302, HLA-DRB30101
AEIYNKDGNKVDLYG						30062464,24112338,74311487: HLA-DRB30101
AEKAAAAGASGYSIT						30062287,24112170,74311345: DRB1_0101, HLA-DRB10101
AEKAREQGA	30062291,24112174,74311349,82776115	30062291,24112174,82776115	30062291,24112174,74311349,82776115	30062291,24112174,74311349,82776115		30062291,24112174,74311349,82776115: HLA-DRB10101, HLA-DRB10101
AEKARLYSAIEQRLE	82524583					82524583: DRB1_0101, DRB1_0405, DRB1_0701, DRB1_0901, DRB1_1501, DRB5_0101
AEKDGWFSKEPALLS						74313038,24113841: HLA-DRB10101, HLA-DRB10401, HLA-DRB10404, HLA-DRB10405, HLA-DRB10701 , HLA-DRB10901 , HLA-DRB11101, HLA-DRB30101, HLA-DRB50101, HLA-DRB10701, HLA-DRB10901, HLA-DRB50101
AEKFAAENKNTYGAL						74313039: HLA-DRB30101
AEKGDCE	30062167,24112056,74311180	30062167,24112056,74311180				:
AEKHSEKKL	56404024		56404024	56404024		56404024: HLA-DRB50101
AEKIILDQEGGLLVN						30063180,24113055,74312009,82777141: DRB1_0101, DRB1_0301, DRB1_0701, DRB1_0301 , DRB3_0101, DRB4_0101, HLA-DRB10101, HLA-DRB10301, HLA-DRB11302, HLA-DRB11501, HLA-DRB30101 , HLA-DRB40101
AEKLQLSTA				74314895,74314896	74314895,74314896	74314895,74314896: HLA-DRB10101, HLA-DRB10301, HLA-DRB10401, HLA-DRB10404, HLA-DRB10405, HLA-DRB10701, HLA-DRB10901 , HLA-DRB11101 , HLA-DRB11302, HLA-DRB40101, HLA-DRB50101, HLA-DRB10901, HLA-DRB11101
AEKLQLSTAVKEMRF					74314895,74314896	74314895,74314896: HLA-DRB10101, HLA-DRB10301, HLA-DRB10401, HLA-DRB10405, HLA-DRB10701, HLA-DRB10901 , HLA-DRB11101 , HLA-DRB11302, HLA-DRB40101, HLA-DRB50101, HLA-DRB10901, HLA-DRB11101
AEKNQHQAQ	161986504	161986504				161986504: HLA-DRB10101
AEKYSEKKL	82524617,74314979			82524617,74314979		:
AEL	82524570,74314925,31983586,82775684,30061906,56479649	82524570,74314925,31983589,31983586,74314924,31983568,74314945,74312162,82775684,30061906,30063231,56479649,24113110	82776232,31983589,74314924,31983568,74314945,74311498,24112354,82524569	30063180,82776232,24113055,74314925,74312009,31983589,31983586,74314924,31983568,74314895,74314896,74314945,74311498,24112354,82776132,74312162,74311338,30061734,82524569,161986648,82775567,82775684,30061906,30063231,56404036,24111612,56479649,24113110,74315076,74310797,24112163,30062280	30063180,24113055,74312009,30061734,82775567,24111612,74310797	30063180,82776232,24113055,74314925,74312009,31983589,31983586,74314924,74314895,74314896,74311498,24112354,82776132,74312162,74311338,30061734,82524569,161986648,82775567,82775684,30061906,30063231,56404036,24111612,56479649,24113110,74315076,74310797,24112163,82776746,30062280,24113164: DRB1_0101, DRB1_0404, DRB1_0405, DRB1_0701, DRB1_0802, DRB1_0901, DRB1_1101, DRB1_1501, DRB5_0101, DRB1_1302,…
AELAIPVRCNTGNAG						74311498,24112354: HLA-DRB11302
AELDGDQMI				74314925,31983586		74314925,31983586: DRB1_0101 , DRB1_0301, DRB1_0405, DRB3_0101 , HLA-DRB10301
AELDGDQMISHRELW						74314925,31983586: DRB1_0101 , DRB1_0301, DRB1_0405, HLA-DRB10301
AELDWQENSGQLIVL						82776746,24113164: HLA-DRB10101, HLA-DRB10701, HLA-DRB11302, HLA-DRB30101, HLA-DRB30101
AELKLSNETVSSLKL						31983589,74314924,82524569: DRB1_0101, DRB1_0301, DRB1_0401, DRB1_0404, DRB1_0405, DRB1_0701, DRB1_0901, HLA-DRB10101, HLA-DRB10401, HLA-DRB10701, HLA-DRB11302
AELKYSGWVLSSDTD						56404036: HLA-DRB10404, HLA-DRB10405, HLA-DRB11501
AELKYSGWVRSSDTD						161986648,74315076: HLA-DRB10404, HLA-DRB10405, HLA-DRB10405
AELLTDDISDLKNNN						31983589,74314924: DRB1_0301, DRB1_0405, DRB3_0101, HLA-DRB10301, HLA-DRB30101
AELLTEDISNLKNNN						82524569: HLA-DRB10301 , HLA-DRB10401
AELNFGNGNFNVRST						82775684,30061906,56479649: HLA-DRB11302
AELNLQDSTLIAPSD						82776132,74311338,24112163,30062280: HLA-DRB10101, HLA-DRB10301, HLA-DRB10401, HLA-DRB10404, HLA-DRB10701, HLA-DRB11302, HLA-DRB11501, HLA-DRB50101, HLA-DRB10401 , HLA-DRB10404
AELQQSTITVQQGGV					30063180,24113055,74312009	30063180,24113055,74312009: DRB1_0404, DRB1_0405, DRB1_1302, DRB1_0404
AELRQQSFA				74314895,74314896		74314895,74314896: HLA-DRB10101, HLA-DRB10401, HLA-DRB10701, HLA-DRB10901 , HLA-DRB40101, HLA-DRB50101, HLA-DRB10901
AELRQQSFAVAADAT						74314895,74314896: HLA-DRB10101, HLA-DRB10401, HLA-DRB10901 , HLA-DRB40101, HLA-DRB10901
AELSVTNPY				30061734,82775567,24111612,74310797		30061734,82775567,24111612,74310797: HLA-DRB10101 , HLA-DRB10401, HLA-DRB10404, HLA-DRB10405, HLA-DRB10701 , HLA-DRB10901, HLA-DRB10101, HLA-DRB10701, HLA-DRB10901 , HLA-DRB10404
AELSVTNPYFTVDGV						30061734,82775567,24111612,74310797: HLA-DRB10701 , HLA-DRB10701
AELWATGIKYDANNI						74312162,30063231,24113110: HLA-DRB11302
AEMDSGNQV		82777568,56479769,74311466,74311466	82777568,56479769,74311466	82777568,56479769,74311466		:
AEMEKMNNNMYCELY						31983556,74314902: HLA-DRB11302
AEMEKMNNNRYCNLY						74314909: DRB1_0101, DRB1_1302
AEMIKLLLKYGATSD						74314886: DRB1_0101, DRB1_0401, DRB1_0404 3, DRB1_0405, DRB1_0802, DRB1_1101, DRB1_1501, DRB4_0101, DRB5_0101
AEMKASYAIVAARDA			82777568,56479769,74311466			82777568,56479769,74311466: DRB1_0101, DRB1_0401, DRB1_0405, DRB1_0701, DRB1_0901, HLA-DRB10101, HLA-DRB10401, HLA-DRB10405, HLA-DRB10701, HLA-DRB10901 , HLA-DRB11101, HLA-DRB50101
AEMPELASTVTSMPA						74312916: HLA-DRB10101, HLA-DRB10401, HLA-DRB10701, HLA-DRB10802
AENDKPQYL				82775684,30061906,56479649		82775684,30061906,56479649: HLA-DRB10404, HLA-DRB11302
AENGKALAVGVILGV						74313039: HLA-DRB10101
AENILQNTSKGSVVM					82524488,74314993	82524488,74314993: DRB1_0101, DRB1_0701, DRB1_1302, DRB1_0701
AENIVRQGL			74314926,82524571,56404015	74314926,82524571,56404015		74314926,82524571,56404015: HLA-DRB10101, HLA-DRB10401 , HLA-DRB10404, HLA-DRB10405, HLA-DRB10802, HLA-DRB10901, HLA-DRB11101, HLA-DRB11302, HLA-DRB11501, HLA-DRB40101, HLA-DRB50101, HLA-DRB10401, HLA-DRB10405 , HLA-DRB11501 , HLA-DRB50101
AENIVRQGLAALSSS						74314926,82524571,56404015: HLA-DRB10101, HLA-DRB10401 , HLA-DRB10404, HLA-DRB10405, HLA-DRB10802, HLA-DRB10901, HLA-DRB11101, HLA-DRB11302, HLA-DRB11501, HLA-DRB40101, HLA-DRB50101, HLA-DRB10401, HLA-DRB10405 , HLA-DRB11501 , HLA-DRB50101
AENKNTYGALASLEL						74313039: HLA-DRB10101, HLA-DRB10401, HLA-DRB10404 , HLA-DRB10405 , HLA-DRB10701, HLA-DRB10901
AENNMELTDSTIVTP					82775861,30062041,24111929,74311118	82775861,30062041,24111929,74311118: HLA-DRB10701
AENNNIYKAAKDVTT						31983589,74314924,82524569: DRB1_0101, DRB1_0701, DRB1_0901, HLA-DRB10101, HLA-DRB10401, HLA-DRB10405, HLA-DRB10701, HLA-DRB10404, HLA-DRB10405
AENTVVTGAGWLKVA						30063180,24113055,74312009: DRB1_0101, DRB1_0701
AENTVVTGAGWLKVT						82777141: HLA-DRB10101
AEP	30061887,82775902	82777309,30062613,161485924,74311638,30061887,74313020,30061621,24111500,74310673,82775902	30062287,30062613,24112170,161485924	82777309,30062287,30062613,24112170,161485924,74311638,74311345,30061887,74313020,82775597,30061621,24111500,74310673,82775902,82776174	30062287,24112170,74311345,30061887,74313020	82777309,30062287,30062613,24112170,161485924,74311638,74311345,30061887,74313020,82775597,30061621,24111500,74310673,82775902: DRB1_0101, DRB1_0401, DRB1_0404, DRB1_0405, DRB1_0701, DRB1_0901, DRB3_0101, DRB5_0101, DRB1_1302, DRB3_0101 , DRB4_0101 , DRB4_0101, DRB1_0404 , DRB1_1101, DRB1_1501 , HLA-DRB10101, HLA-DRB10401, HLA-DRB10404, HLA-DRB10405, HLA-DRB10701, HLA-DRB10802, HLA-DRB10901, HLA-…
AEPAMKLVF				74311638		74311638: DRB1_0101, DRB1_0401, DRB1_0404 , DRB1_0405, DRB1_0701, DRB1_1101, DRB1_1302, DRB1_1501
AEPAMKLVFNANGVL						74311638: DRB1_0101, DRB1_0401, DRB1_0404 , DRB1_0405, DRB1_0701, DRB1_1101, DRB1_1302, DRB1_1501
AEPATFSLSFLNSMQ						30062613,161485924: DRB1_0101, DRB1_0401, DRB1_0404, DRB1_0405, DRB1_0701, DRB3_0101 , DRB4_0101 , DRB5_0101, DRB3_0101, DRB4_0101
AEPATFSLSFPNSMQ						82777309: DRB1_0101, DRB1_0401, DRB1_0404, DRB1_0405, DRB1_0701, DRB1_0901, DRB3_0101, DRB5_0101
AEPEEMTVISGALNV						30061887: HLA-DRB10101, HLA-DRB10701
AEPGNAWYL				74313020		74313020: HLA-DRB10101, HLA-DRB10401, HLA-DRB10404, HLA-DRB10405, HLA-DRB10701, HLA-DRB10901, HLA-DRB11302, HLA-DRB30101
AEPGNAWYLDLATDI						74313020: HLA-DRB10101, HLA-DRB10401, HLA-DRB10405, HLA-DRB10701, HLA-DRB30101
AEPITASQA				74311345		74311345: HLA-DRB10101, HLA-DRB10401, HLA-DRB10404, HLA-DRB10405, HLA-DRB10701, HLA-DRB10802, HLA-DRB10901, HLA-DRB11101, HLA-DRB11302, HLA-DRB30101, HLA-DRB40101, HLA-DRB50101
AEPITASQAQNMNKI						74311345: HLA-DRB10101, HLA-DRB10701, HLA-DRB11302
AEPQLDVNY				30061621,24111500,74310673		30061621,24111500,74310673: HLA-DRB10101, HLA-DRB30101, HLA-DRB10101
AEPVTASQA				30062287,24112170		30062287,24112170: DRB1_0101, DRB1_0401, DRB1_0405, DRB1_0701, DRB1_0901, DRB1_1302, DRB5_0101
AEPVTASQAQNMNKI						30062287,24112170: DRB1_0101, DRB1_0701, DRB1_1302
AEPYMYWIAGQVKKR						82775597: HLA-DRB10101, HLA-DRB10404, HLA-DRB10405 , HLA-DRB10901, HLA-DRB11101, HLA-DRB11302, HLA-DRB11501 , HLA-DRB50101
AEQGHCEA	30062167,24112056,74311180,82775914			24112056,74311180,82775914		30062167,24112056,74311180,82775914,74314993: DRB1_0101, DRB1_0405, DRB1_0802 , DRB1_0901, DRB1_1101, DRB4_0101, DRB5_0101, DRB1_0802, DRB1_0405 , DRB1_1101
AEQLLLTLL				31983568,74314945		31983568,74314945: HLA-DRB10101, HLA-DRB10301, HLA-DRB10401, HLA-DRB10404, HLA-DRB10701, HLA-DRB40101, HLA-DRB10404
AEQLLLTLLYIFQYP						31983568,74314945: HLA-DRB10101, HLA-DRB10404, HLA-DRB40101, HLA-DRB10404
AEQNLQAPGVSTITA						82775861,30062041,24111929,74311118: HLA-DRB10101
AEQRIQLAEAQAKAV			161986504			161986504: HLA-DRB10101, HLA-DRB10301, HLA-DRB10701, HLA-DRB10901, HLA-DRB11302, HLA-DRB40101, HLA-DRB50101
AEQVELLTKIINEII						31983568: HLA-DRB10101, HLA-DRB10405, HLA-DRB10701, HLA-DRB11101 , HLA-DRB11302, HLA-DRB40101
AEQVESLTKIINEII						74314945: HLA-DRB10101, HLA-DRB10405, HLA-DRB10701, HLA-DRB11101, HLA-DRB11302 , HLA-DRB40101
AEQYKNGISQVGAVA						30061621,24111500,74310673: HLA-DRB10101, HLA-DRB10901, HLA-DRB10101
AERDKHLRS			82777530			82777530: DRB1_0101, DRB1_0701, DRB4_0101
AERDKHLRSADFLNA						82777530: DRB1_0101, DRB4_0101
AEREAGAQV	74314895,74314896	74314895,74314896		74314895,74314896		:
AEREQTRQL	82777380			82777380,161986504		82777380,82777547,161986504: HLA-DRB10101, HLA-DRB50101
AEREQTRQLLAGSVA						82777380,82777547,161986504: HLA-DRB10101, HLA-DRB50101
AERFHGIGTAKNLER					74314931,31983590,82524576	74314931,31983590,82524576: DRB1_0101, DRB1_0401, DRB1_0404, DRB1_0405, DRB1_0901, DRB1_1101, DRB1_1501, DRB5_0101, HLA-DRB10101, HLA-DRB10401, HLA-DRB10404, HLA-DRB10405, HLA-DRB50101
AESAFAAYEAAKNSI						31983590: HLA-DRB10101, HLA-DRB10401, HLA-DRB10404, HLA-DRB10405, HLA-DRB10701, HLA-DRB10901, HLA-DRB50101
AESAFAAYEAVKNSI						74314931,82524576: DRB1_0101, DRB1_0404, DRB1_0405, DRB1_0901, DRB1_1501, DRB5_0101, HLA-DRB10101, HLA-DRB10401, HLA-DRB10404, HLA-DRB10405, HLA-DRB10701, HLA-DRB10901, HLA-DRB50101
AESGMSYAQNNLGWM						30062167,24112056,74311180,82775914: DRB1_0101, DRB1_0405, DRB4_0101, DRB1_0405
AESHDAGDI		24112397,74311541,30062521				24112397: DRB1_0901
AESLLDFARRYNAIV						74314986,74314871: HLA-DRB10101, HLA-DRB10301, HLA-DRB10701, HLA-DRB10802, HLA-DRB11101, HLA-DRB11501, HLA-DRB30101, HLA-DRB50101, HLA-DRB50101
AESLSCILNSLPFFK						31983559,74314841: HLA-DRB10301, HLA-DRB10404, HLA-DRB10405, HLA-DRB10701, HLA-DRB11501, HLA-DRB50101, HLA-DRB10101, HLA-DRB10405
AESNLSIASYNKAVV					82777380,161986504	82777380,82777547,161986504: HLA-DRB10101, HLA-DRB10701, HLA-DRB10901, HLA-DRB11302, HLA-DRB11501, HLA-DRB50101
AESWLPQSEPIVINN					31983559,74314841	31983559,74314841: HLA-DRB10901, HLA-DRB10101
AETKLGSQL				74314926,82524571,56404015	74314926,82524571,56404015	74314926,82524571,56404015: HLA-DRB10101, HLA-DRB10401 , HLA-DRB10404, HLA-DRB10901, HLA-DRB40101, HLA-DRB10401
AETKLGSQLSLIAFD					74314926,82524571,56404015	74314926,82524571,56404015: HLA-DRB10101, HLA-DRB10401 , HLA-DRB40101, HLA-DRB10401
AETLNMTTY				74312162		74312162: HLA-DRB10101, HLA-DRB10401, HLA-DRB10405, HLA-DRB10701, HLA-DRB10901, HLA-DRB11302
AEVASARIQYQQSLE						74312916: HLA-DRB40101
AEVFCEAIKLAGGDT						31983575: HLA-DRB11101
AEVFYEAIKLAGGDT						74314932: DRB1_0101, DRB1_0405, DRB1_0802, DRB1_0901 , DRB1_1101
AEVHAGTLENAVIQG						30063180,24113055,74312009: DRB1_0101
AEVINLVTAKNITAD						82776746,24113164: HLA-DRB10101, HLA-DRB10401, HLA-DRB10404, HLA-DRB10405, HLA-DRB10701, HLA-DRB10802, HLA-DRB10901, HLA-DRB11101, HLA-DRB11302, HLA-DRB11501, HLA-DRB40101, HLA-DRB50101
AEVKNDNAQNV	82777747	82777747				82777747: HLA-DRB11302
AEVKNDNAQNVGLVD		82777747				82777747: HLA-DRB11302
AEVKNDNEQTVG	74312853	74312853				74312853: HLA-DRB11302
AEVKNDNEQTVGLVD		74312853				74312853: HLA-DRB11302
AEVKYSTVQNWFPGD						82777162: DRB1_0101, DRB1_0401, DRB1_0405 , DRB1_0701, DRB1_0802 , DRB5_0101
AEVLTYPDPLGSSQS						24112397,74311541,30062521: DRB1_0404, HLA-DRB10802
AEVLTYSDPLGSSQS						82776274: HLA-DRB10301, HLA-DRB10802, HLA-DRB10901
AEVRPQVSGIILKRN					82775806	82775806: HLA-DRB10101, HLA-DRB10901, HLA-DRB11302, HLA-DRB50101
AEVSAVIKAMQWQMD						161986536,24113206,74314924,30063267,31983559,161950133: DRB1_0101, DRB1_0701, DRB1_0802, DRB1_0901, DRB1_1101, DRB1_1302, DRB1_1501, DRB4_0101, DRB5_0101, HLA-DRB10101, HLA-DRB10404, HLA-DRB10405, HLA-DRB10901, HLA-DRB11101 , HLA-DRB40101, HLA-DRB50101 , HLA-DRB10404 , HLA-DRB50101, HLA-DRB11101
AEVTARLGTVKARAA						82777380,82777547,161986504: HLA-DRB10101, HLA-DRB10401, HLA-DRB10802, HLA-DRB11101, HLA-DRB10401
AEVTQSVVQ			82777747			82777747: HLA-DRB10101, HLA-DRB10404, HLA-DRB10701 , HLA-DRB40101
AEVTQSVVQATLTEG						82777747: HLA-DRB10101, HLA-DRB10404, HLA-DRB40101
AEVVVKRVPETMPPQ						30062541,24112417,74311561: HLA-DRB10802, HLA-DRB40101 , HLA-DRB40101
AEVYNKDGNKLDLYG						74312162,74312736,82776181,30063231,24113110,24113600: HLA-DRB30101, HLA-DRB30101
AEYKSLISEREIQKT						74314944,82524589,31983567: HLA-DRB10101, HLA-DRB10301, HLA-DRB10401 , HLA-DRB10404, HLA-DRB10405 , HLA-DRB10901, HLA-DRB11101, HLA-DRB40101, HLA-DRB50101, HLA-DRB10401, HLA-DRB10405
AEYQSKL	31983789,74314936			74314936		74314936: HLA-DRB10101, HLA-DRB10301, HLA-DRB10901, HLA-DRB11501, HLA-DRB40101, HLA-DRB50101
AEYQSKLSEYTLYRN						74314936: HLA-DRB10101, HLA-DRB11501, HLA-DRB50101
AFAADSPLV				82776232,74311498,24112354		82776232,74311498,24112354: DRB1_0101, DRB1_0301, DRB1_0401, DRB1_0404, DRB1_0701, DRB1_0901, DRB3_0101 , HLA-DRB10101, HLA-DRB10301, HLA-DRB10401, HLA-DRB10404 , HLA-DRB10405 , HLA-DRB10701, HLA-DRB10901, HLA-DRB30101, HLA-DRB50101, HLA-DRB10401 , HLA-DRB10404, HLA-DRB10405, HLA-DRB10701
AFAADSPLVYLGDNW						82776232,74311498,24112354: DRB1_0101, DRB3_0101 , HLA-DRB10101, HLA-DRB10301, HLA-DRB10401, HLA-DRB30101, HLA-DRB10401
AFAANFRVV				74311498		74311498: HLA-DRB10101, HLA-DRB10701, HLA-DRB10901, HLA-DRB30101, HLA-DRB50101
AFAANFRVVGHKPLG						74311498: HLA-DRB10101, HLA-DRB10701, HLA-DRB10901, HLA-DRB30101, HLA-DRB50101
AFAAPEAANGTEATTGTTGTTTTTTGATTTAATTGGVAAGAVG		82776277				:
AFAAPEAANGTEATTGTTGTTTTTTGATTTAATTSGVAAGAVG		30062524,56479789				:
AFAASEATNGTEATT		74311544				74311544: DRB1_0101
AFAASEATNGTEATTGTTGTTTTTTGATTTATTTGGVAAGAVG		74311544				:
AFAAYEAAKNSIQHS						31983590: HLA-DRB10101, HLA-DRB10401, HLA-DRB10404, HLA-DRB10405, HLA-DRB10901, HLA-DRB50101
AFAAYEAVKNSIQHS						74314931,82524576: DRB1_0101, DRB1_0405, DRB5_0101, HLA-DRB10101, HLA-DRB10401, HLA-DRB10404, HLA-DRB10405, HLA-DRB10701, HLA-DRB10901, HLA-DRB11101, HLA-DRB50101
AFADSADTL		74313020	74313020	74313020		74313020: HLA-DRB10101, HLA-DRB10401, HLA-DRB10802, HLA-DRB10901
AFAFFGGNVVLHSAL					74313020	74313020: HLA-DRB10101, HLA-DRB10401, HLA-DRB10404, HLA-DRB10405, HLA-DRB10701, HLA-DRB11101, HLA-DRB11501
AFAGLKFQDIGSIDY					82776181	82776181: HLA-DRB10101, HLA-DRB10401, HLA-DRB10404, HLA-DRB10405, HLA-DRB10701, HLA-DRB10901, HLA-DRB11302, HLA-DRB40101
AFAGLKFQDVGSFDY					74312736,24113600	74312736,24113600: HLA-DRB10101 , HLA-DRB10404, HLA-DRB10405, HLA-DRB10701, HLA-DRB30101 , HLA-DRB40101, HLA-DRB10101, HLA-DRB10701 , HLA-DRB30101
AFAGLKYADVGSFDY						30062464,24112338,74311487: HLA-DRB10101,l, HLA-DRB10404, HLA-DRB10405, HLA-DRB10701, HLA-DRB10901, HLA-DRB30101, HLA-DRB10301, HLA-DRB10301 , HLA-DRB10404
AFAGSLQSY				24112911,74312132		24112911,74312132: DRB1_0101, DRB1_0404, DRB1_0405, DRB1_0701, DRB1_0901, DRB1_1302, DRB1_1501, DRB5_0101 , DRB1_1302 , DRB1_1501, DRB5_0101
AFAGSLQSYKGSLYW						24112911,74312132: DRB1_0101, DRB1_0701, DRB1_1302, DRB1_1501, DRB5_0101 , DRB1_1302 , DRB1_1501, DRB5_0101
AFAHEAGEF				82776609,30062779,24112655,74312394		82776609,30062779,24112655,74312394: DRB1_0101, DRB1_0701, DRB1_0901, DRB3_0101, HLA-DRB10101, HLA-DRB10701, HLA-DRB10901 , HLA-DRB30101, HLA-DRB50101, HLA-DRB10901
AFAHEAGEFFMRAGS						82776609,30062779,24112655,74312394: DRB1_0101, DRB1_0701, HLA-DRB10101, HLA-DRB10901 , HLA-DRB50101, HLA-DRB10901
AFAHIIKRV				31983559,74314841		31983559,74314841: HLA-DRB10301, HLA-DRB10401, HLA-DRB10405, HLA-DRB10701, HLA-DRB10802, HLA-DRB11101, HLA-DRB11501, HLA-DRB40101, HLA-DRB50101, HLA-DRB10101, HLA-DRB10405
AFAHIIKRVKNSSCT						31983559,74314841: HLA-DRB10401, HLA-DRB10405, HLA-DRB10701, HLA-DRB10802, HLA-DRB11101, HLA-DRB11501, HLA-DRB40101, HLA-DRB50101, HLA-DRB10405
AFAKAGHPL			82775585	82775585		82775585: HLA-DRB10101 , HLA-DRB10401, HLA-DRB10701, HLA-DRB10901, HLA-DRB11101, HLA-DRB30101, HLA-DRB50101
AFAKAGHPLTLAQSG						82775585: HLA-DRB10101 , HLA-DRB10901, HLA-DRB11101
AFALGKTGSTVANDK						74312374: DRB1_0101 , DRB1_0401, DRB1_0404, DRB1_0901, DRB1_1101
AFAQAPISSVSSGSV						30062095: HLA-DRB10101, HLA-DRB10401, HLA-DRB10701, HLA-DRB10802, HLA-DRB10901, HLA-DRB11302
AFATSFHLHFLRNHG						82777500: DRB1_0101, DRB1_0405, DRB1_0701, DRB1_1101, DRB1_1501, DRB5_0101
AFDATKSAAENIVRQ			74314926,82524571,56404015			74314926,82524571,56404015: HLA-DRB10101, HLA-DRB10701, HLA-DRB10901, HLA-DRB11302, HLA-DRB10701
AFDDSPVPAQNRSISIPDQ		74312859,82777756,56480092				:
AFDGSSDITLKASHV						74312374: DRB1_0101 , DRB1_0405 , DRB1_0701
AFDPHATSGANA		82775597				82775597: HLA-DRB10101, HLA-DRB10901
AFDPHATSGANAAGI						82775597: HLA-DRB10101
AFDSLRNQRKNTIDS						31983589,74314924,82524569: DRB1_0101, DRB1_1101 , DRB1_1302, DRB5_0101, HLA-DRB10101, HLA-DRB11101, HLA-DRB11302, HLA-DRB50101
AFDVTHSHTKLDKDT						74312853: HLA-DRB10701
AFEHEEHANTFSAFL						74314895,74314896: HLA-DRB10701
AFELRNERATYSDIL						82524595: HLA-DRB10101, HLA-DRB10401
AFELRNERATYSDIP						74314950,31983541: DRB1_0101, DRB1_0401, DRB1_0405 , DRB5_0101, HLA-DRB10101, HLA-DRB10401
AFENQPPVKLVGEFT					82776746,24113164	82776746,24113164: HLA-DRB10101, HLA-DRB50101
AFEPTQLTAAHPTLP		82775902				82775902: HLA-DRB10101, HLA-DRB10401, HLA-DRB10901
AFEWFTKAAECNDAT						30062167,24112056,74311180: DRB1_0101, DRB1_0405, DRB1_0901
AFEWFTKATECNDAT						82775914: DRB1_0401, DRB1_0405
AFFGGNVVL				74313020	74313020	74313020: HLA-DRB10101, HLA-DRB10401, HLA-DRB10404, HLA-DRB10405, HLA-DRB10701, HLA-DRB11101, HLA-DRB11501 , HLA-DRB50101
AFFGGNVVLHSALFR					74313020	74313020: HLA-DRB10101, HLA-DRB10401, HLA-DRB10404, HLA-DRB10405, HLA-DRB10701, HLA-DRB11101, HLA-DRB11501 , HLA-DRB50101
AFFSALPLMLKGDPV					30063129	30063129: HLA-DRB10101, HLA-DRB10401, HLA-DRB10404, HLA-DRB10405, HLA-DRB10701, HLA-DRB10901, HLA-DRB11101 , HLA-DRB50101
AFFSIGVQGADMKTL						82777418: HLA-DRB10101, HLA-DRB10401, HLA-DRB10405, HLA-DRB10901
AFFWYKQAALQGHSD						74311180,82775914: DRB1_0101, DRB1_0401, DRB1_0405, DRB1_0802 , DRB1_0901, DRB1_1101, DRB5_0101, DRB1_0405 , DRB1_0802, DRB1_1101
AFFWYKQAALQGHSY						30062167,24112056: DRB1_0101, DRB1_0401, DRB1_0405, DRB1_0802 , DRB1_0901, DRB1_1101, DRB5_0101, DRB1_0802
AFGAAVVGGDNGRVS						74313038,24113841: HLA-DRB11302
AFGGYQVNPYVGFEM						82776247,30062494,56479781,74311514: HLA-DRB10101, HLA-DRB10401, HLA-DRB10901, HLA-DRB30101
AFGKRDIAGTGLFDG						24112397,74311541,82776274,30062521: DRB1_0101, HLA-DRB10101
AFGLIFRRSEECLHL					24113897	24113897: HLA-DRB10701, HLA-DRB11101, HLA-DRB30101
AFGPWSAKNKKLHQL						31983589,74314924,82524569: DRB1_0802, HLA-DRB10101, HLA-DRB11101, HLA-DRB50101
AFGRCYRIREDRFSY						24112397,30062521: DRB1_0301, DRB1_0401, DRB1_0701, DRB1_0802, DRB1_0901, DRB1_1501, DRB5_0101, HLA-DRB11101, HLA-DRB30101
AFGRGYRIREDRFSY						74311541,82776274: HLA-DRB11101, HLA-DRB30101, HLA-DRB11101
AFIDKLNAMTNSDDG						31983568,74314945: HLA-DRB10101, HLA-DRB10401, HLA-DRB10404, HLA-DRB10405, HLA-DRB10802, HLA-DRB10901, HLA-DRB10404
AFIGDELKMGIPEND						82775597: HLA-DRB10301, HLA-DRB30101
AFISALTSAFWQSLH					56404024,82524617,74314979	56404024,82524617,74314979: HLA-DRB10101 , HLA-DRB10401, HLA-DRB10404, HLA-DRB10405 , HLA-DRB10701 , HLA-DRB10901, HLA-DRB11101, HLA-DRB11501, HLA-DRB30101 , HLA-DRB50101, HLA-DRB10101, HLA-DRB10405, HLA-DRB10701, HLA-DRB30101, HLA-DRB10401
AFKPETQ		82775585		82775585		82775585: HLA-DRB10401, HLA-DRB30101, HLA-DRB40101, HLA-DRB50101
AFKPETQLQYVGHLK						82775585: HLA-DRB40101
AFKTGWFKR				82524583		82524583: DRB1_0101, DRB1_0401, DRB1_0404, DRB1_0405, DRB1_0701, DRB1_0802, DRB1_0901, DRB1_1101, DRB1_1501, DRB5_0101
AFLDRLSDTVSARNT						74314895,74314896: HLA-DRB10101, HLA-DRB10301, HLA-DRB10401, HLA-DRB10405, HLA-DRB10701
AFLKELNADNNRLSV						74314895: HLA-DRB10101, HLA-DRB10301, HLA-DRB10401, HLA-DRB10404, HLA-DRB10405, HLA-DRB50101
AFLQQDALHLSDLFR					82777380,161986504	82777380,82777547,161986504: HLA-DRB10101, HLA-DRB10301, HLA-DRB10401, HLA-DRB10404, HLA-DRB10405, HLA-DRB10701, HLA-DRB30101, HLA-DRB50101, HLA-DRB10401 , HLA-DRB10404
AFMLTTPAAFAAPEA						82776277,30062524,56479789: DRB1_0101, DRB1_0401, DRB1_0404, DRB1_0405, DRB1_0901, DRB5_0101
AFMLTTPAAFAASEA						74311544: DRB1_0101, DRB1_0401, DRB1_0404, DRB1_0405, DRB1_0901, DRB5_0101
AFNKDASVDVGVSYM						74312859,82777756,56480092: HLA-DRB10301, HLA-DRB10701, HLA-DRB10901, HLA-DRB30101
AFNNLPRPHRVMLGS						161986536,24113206,30063267,31983559,161950133: DRB1_0101, DRB1_0802, DRB1_1101, DRB5_0101, HLA-DRB10101, HLA-DRB11101 , HLA-DRB50101 , HLA-DRB50101, HLA-DRB11101
AFNNYGLPIPTATGG						74312859,56480092: HLA-DRB10101, HLA-DRB10901, HLA-DRB11302
AFNRLSQCF				74314895		74314895: HLA-DRB10101, HLA-DRB10404, HLA-DRB10405, HLA-DRB10802, HLA-DRB11101 , HLA-DRB40101
AFNRLSQCFQNQEAV						74314895: HLA-DRB10101, HLA-DRB10404, HLA-DRB11101 , HLA-DRB40101
AFPRFKKRGQNAAFR					30063169	30063169: HLA-DRB10101, HLA-DRB11101, HLA-DRB50101
AFQILSGLL				74314846		74314846: HLA-DRB10101, HLA-DRB10404, HLA-DRB10405, HLA-DRB10701, HLA-DRB11101, HLA-DRB11501, HLA-DRB40101, HLA-DRB50101
AFQILSGLLFSEDSP						74314846: HLA-DRB10101, HLA-DRB10404, HLA-DRB10405, HLA-DRB11101
AFQNFIKNY				30062095	30062095	30062095: HLA-DRB10101, HLA-DRB10301, HLA-DRB10401, HLA-DRB10404 , HLA-DRB10405, HLA-DRB10901, HLA-DRB11101, HLA-DRB11302, HLA-DRB11501, HLA-DRB30101, HLA-DRB40101, HLA-DRB50101
AFQNFIKNYPDSTYL						30062095: HLA-DRB10101, HLA-DRB10301, HLA-DRB10401, HLA-DRB10404 , HLA-DRB10405, HLA-DRB10901, HLA-DRB11101, HLA-DRB11302, HLA-DRB11501, HLA-DRB30101
AFQTMLAEKLQLSTA					74314895,74314896	74314895,74314896: HLA-DRB10101, HLA-DRB10401, HLA-DRB10404, HLA-DRB10701, HLA-DRB10901 , HLA-DRB11101 , HLA-DRB40101, HLA-DRB50101, HLA-DRB10901, HLA-DRB11101
AFRASFHLHFLRNHG					74312625	74312625: DRB1_0101, DRB1_0401, DRB1_0405 , DRB1_0701, DRB1_1101, DRB1_1501, DRB5_0101
AFRQLANYKLISKSE					74314931,31983590,82524576	74314931,31983590,82524576: DRB1_0101, DRB1_0401, DRB1_0404, DRB1_0405, DRB1_0701, DRB1_0901, DRB1_1101, DRB1_1302 , DRB1_1501, DRB4_0101, DRB5_0101, HLA-DRB10101, HLA-DRB10401, HLA-DRB10404, HLA-DRB10405, HLA-DRB10701, HLA-DRB10901, HLA-DRB11101, HLA-DRB11501, HLA-DRB50101
AFRSQKAYVTGEVSK					30062520,56479788	30062520,56479788: HLA-DRB10101, HLA-DRB10401 , HLA-DRB10701, HLA-DRB10901, HLA-DRB11101, HLA-DRB11501, HLA-DRB30101, HLA-DRB50101, HLA-DRB10401
AFSCNVDGGSSIGAG						74312132: DRB1_0101
AFSGALPLWLNNEKW					82776746,24113164	82776746,24113164: HLA-DRB10101, HLA-DRB10701, HLA-DRB10901, HLA-DRB50101
AFSGAYAYW				74312916		74312916: HLA-DRB10101, HLA-DRB10301, HLA-DRB10401, HLA-DRB10404, HLA-DRB10405, HLA-DRB10701, HLA-DRB10802, HLA-DRB10901, HLA-DRB11101, HLA-DRB11501, HLA-DRB30101, HLA-DRB50101
AFSGAYAYWSMELED						74312916: HLA-DRB10101, HLA-DRB10404, HLA-DRB10405, HLA-DRB10901, HLA-DRB50101
AFSGGEFQL				30063129		:
AFSKSNKAY				74311209,30062144,24112033		74311209,30062144,24112033: HLA-DRB10101, HLA-DRB10401 , HLA-DRB10701, HLA-DRB10901, HLA-DRB11101, HLA-DRB11302, HLA-DRB11501, HLA-DRB10401, HLA-DRB10901 , HLA-DRB11302
AFSKSNKAYDEDWSG						74311209,30062144,24112033: HLA-DRB10901, HLA-DRB10901
AFSLLPAQNATGNWI						74312916: HLA-DRB10101, HLA-DRB10401, HLA-DRB10404, HLA-DRB10405, HLA-DRB10802, HLA-DRB10901, HLA-DRB11101, HLA-DRB40101
AFSQAVSGL				82777309,30062613,161485924,74311638		82777309,30062613,161485924,74311638: DRB1_0101, DRB1_0401, DRB1_0404, DRB1_0405, DRB1_0701, DRB1_0901, DRB1_1101 , DRB1_1302, DRB1_1501, DRB5_0101, DRB1_1101, DRB1_0404 , DRB1_0901 , DRB1_1501
AFSQAVSGLNAAATN						82777309,30062613,161485924,74311638: DRB1_0101, DRB1_0401, DRB1_0404, DRB1_0701, DRB1_0901, DRB1_1101 , DRB1_1302, DRB1_1501, DRB5_0101, DRB1_1101, DRB1_0404 , DRB1_0901 , DRB1_1501
AFTAGTSVA				82776107,30062298,56479734,74311357		82776107,30062298,56479734,74311357: HLA-DRB10101, HLA-DRB10401, HLA-DRB10404, HLA-DRB10405, HLA-DRB10701, HLA-DRB10802, HLA-DRB10901, HLA-DRB11101, HLA-DRB11302, HLA-DRB11501 , HLA-DRB10404 , HLA-DRB10802 , HLA-DRB11501, HLA-DRB10405
AFTAGTSVAATSTVT						82776107,30062298,56479734,74311357: HLA-DRB10101, HLA-DRB10401, HLA-DRB10701, HLA-DRB10901
AFTAIEMAENGDSSH						74311209,30062144,24112033: HLA-DRB10404 , HLA-DRB10405, HLA-DRB10901, HLA-DRB10404, HLA-DRB10901
AFTSYGSFW				82775392	82775392	82775392: HLA-DRB10101, HLA-DRB10401, HLA-DRB10404, HLA-DRB10405, HLA-DRB10701, HLA-DRB10901, HLA-DRB11501, HLA-DRB50101
AFTSYGSFWMTLVAI					82775392	82775392: HLA-DRB10101, HLA-DRB10404, HLA-DRB10701, HLA-DRB11501
AFTTDELISHFQLRD					30061734,82775567,24111612,74310797	30061734,82775567,24111612,74310797: HLA-DRB10101 , HLA-DRB10401, HLA-DRB30101, HLA-DRB10101
AFVDENSSV	82524488,74314993			82524488,74314993		82524488,74314993: DRB1_0101, DRB1_0405, DRB1_0701, DRB1_1302, DRB1_0405, DRB1_0701
AFVDENSSVQVIHVS						82524488,74314993: DRB1_0101, DRB1_0405, DRB1_0701, DRB1_1302, DRB1_0405, DRB1_0701
AFVNFRIQHLGYSWL						82777530: DRB1_0101, DRB1_0404 , DRB1_0405, DRB1_0701, DRB1_0802, DRB1_1101 , DRB1_1501 , DRB4_0101 , DRB5_0101
AFWQSLHITSSSVEH					56404024,82524617,74314979	56404024,82524617,74314979: HLA-DRB10101 , HLA-DRB10401, HLA-DRB10404, HLA-DRB10405 , HLA-DRB10701 , HLA-DRB10802, HLA-DRB10901, HLA-DRB11101, HLA-DRB10101, HLA-DRB10405, HLA-DRB10701, HLA-DRB10401
AFWYLKSAQQGNRHA						30062167,24112056,74311180,82775914: DRB1_0101, DRB1_0404, DRB1_0405, DRB1_0802 , DRB1_0901, DRB1_1101, DRB5_0101, DRB1_0802, DRB1_0405 , DRB1_1101
AFYEALKEAGGTLGE						82776804: DRB1_0101, DRB1_1101
AFYEALKEAGGTPGE						74311930: HLA-DRB10101, HLA-DRB11101
AFYNLREDVKTLFGV					30062538	30062538: DRB1_0101, DRB1_0301, DRB1_0401, DRB1_1101, DRB3_0101, DRB5_0101
AFYPDINLMAFLQQD						82777380,82777547,161986504: HLA-DRB10101, HLA-DRB10401, HLA-DRB10404, HLA-DRB10405, HLA-DRB11101, HLA-DRB30101, HLA-DRB40101, HLA-DRB10401 , HLA-DRB10404
AFYWLKLAAEQGHCE						30062167,24112056,74311180,82775914: DRB1_0101, DRB1_0401, DRB1_0405, DRB1_0802 , DRB1_0901, DRB1_1101, DRB5_0101, DRB1_0802, DRB1_0405 , DRB1_1101
AG	82776233,30063232,82777014,82777022,82777054,82777162,82777500,30062479,24112355,24113112,74314931,74312374,74312625,74314932,161986536,31983590,31983575,24113206,74311499,30063267,31983562,30062291,24112174,74314895,74314896,74311349,74311498,82524576,161950133,30062541,30063169,24112354,24112417,74314941,74311561,74311930,82776132,74311338,24113564,74312736,74312853,74312859,74313020,82775597,8…	82776233,30063232,82776232,24112397,82524488,74313057,82524570,82776277,82776609,82776804,82777014,82777022,82777054,82777275,82777309,82777500,82777530,30062167,30062287,30062479,30062524,30062613,30062896,24112056,24112170,24112355,56479789,161485924,24112911,24113112,24113137,74314925,74314931,74314950,74311180,74311544,74311638,74312132,74312223,74312374,74312625,74314932,74312747,82775914,74…	82776233,30063180,30063232,82776232,24112397,74313057,82776277,82776609,82777275,82777309,30062287,30062479,30062524,30062613,24112170,24112355,56479789,161485924,24112911,24113055,24113112,74314931,74311544,74311638,74312009,74312132,74312374,31983590,30062291,24112174,24113897,74311345,74311349,74311498,74311673,30062645,82524576,30062541,30063169,30063171,24112354,24112417,56479949,74311561,82…	30063180,30063232,82776232,24112397,82524488,74313057,82777494,82775953,82776277,82776609,82776804,82777014,82777022,82777054,82777162,82777275,82777309,82777500,30062167,30062287,30062479,30062524,30062613,30062896,24112056,24112170,24112355,56479789,161485924,24112911,24113055,24113112,24113137,74314925,74314931,74314950,74311180,74311544,74311638,74312009,74312132,74312223,74312374,74312625,74…	82776233,30063180,30063232,82776232,24112397,82524488,82777494,82775953,82776609,82776804,82777054,82777162,82777309,82777530,30062479,30062613,24112355,161485924,24112911,24113055,24113112,74314925,74314931,74314950,74311638,74312009,74312132,74312374,74314932,74312747,74314993,161986536,31983586,31983590,24113206,74311499,31983541,56404024,82524532,30062291,24112174,24113897,74311349,74311498,8…	82776233,30063180,30063232,82776232,24112397,82524488,74313057,82777494,82775953,82776277,82776609,82776804,82777014,82777022,82777054,82777162,82777275,82777309,82777500,82777530,30062167,30062287,30062479,30062524,30062613,30062896,24112056,24112170,24112355,56479789,161485924,24112911,24113055,24113112,24113137,74314925,74314931,74314950,74311180,74311544,74311638,74312009,74312132,74312223,74…
AGAANAAEV				74312736,74312853,82776181,24113600		74312736,82776181,24113600: HLA-DRB10101 , HLA-DRB10401, HLA-DRB10802, HLA-DRB10901, HLA-DRB11302, HLA-DRB11501, HLA-DRB10101, HLA-DRB10802
AGACRFVFNRALALQ					30063169	30063169: HLA-DRB10101, HLA-DRB10301, HLA-DRB10401, HLA-DRB10404, HLA-DRB10405, HLA-DRB10701, HLA-DRB10802, HLA-DRB10901, HLA-DRB11101, HLA-DRB11302, HLA-DRB11501, HLA-DRB30101, HLA-DRB40101, HLA-DRB50101
AGAFGGYQV				82776247,30062494,56479781,74311514		82776247,30062494,56479781,74311514: HLA-DRB10101, HLA-DRB10401, HLA-DRB30101
AGAFGGYQVNPYVGF						82776247,30062494,56479781,74311514: HLA-DRB10101, HLA-DRB10401, HLA-DRB30101
AGAGAYTYNEPGRTW						30062041,24111929,74311118: HLA-DRB30101
AGAGLMELDYLPSDK						30061621,24111500,74310673: HLA-DRB10404
AGAIGGYAKGAILAG						24113897: HLA-DRB10101, HLA-DRB10901
AGALSFSYMWTNEYK						74311209,30062144,24112033,82775955: HLA-DRB10101, HLA-DRB10401 , HLA-DRB10404 , HLA-DRB10405, HLA-DRB10701, HLA-DRB10901, HLA-DRB11501, HLA-DRB30101, HLA-DRB10401, HLA-DRB10404, HLA-DRB10901
AGANFDYGDAGALSF						74311209,30062144,24112033,82775955: HLA-DRB10101, HLA-DRB10701, HLA-DRB10901, HLA-DRB10901
AGANYIAGAGAYTYN						30062041,24111929,74311118: HLA-DRB10101, HLA-DRB10901, HLA-DRB11501, HLA-DRB50101
AGANYITGAGAYTYN						82775861: HLA-DRB10101, HLA-DRB10901, HLA-DRB11501 , HLA-DRB50101
AGASGYSITSATNNN		30062287,24112170,74311345				30062287,24112170,74311345: DRB1_0101, DRB1_0401, DRB1_0405, DRB1_0901, HLA-DRB10101, HLA-DRB10401, HLA-DRB10404, HLA-DRB10405, HLA-DRB10701
AGATGGNATAVLYFD						30062479,24112355: DRB1_0101 , DRB1_1302, DRB1_0101
AGATGGNATVVLYFD						82776233: DRB1_0101, DRB1_1302
AGAVGTATV			82776277,30062524,56479789,74311544	82776277,30062524,56479789,74311544		82776277,30062524,56479789,74311544: DRB1_0101, DRB1_0901, DRB1_1302 , DRB1_0701, DRB1_1302, DRB1_1501
AGAVGTATVVGVATA			82776277,30062524,56479789,74311544			82776277,30062524,56479789,74311544: DRB1_0101, DRB1_1302 , DRB1_1302, DRB1_1501
AGAVLALSSSFTVNA					82775684,30061906,56479649	82775684,30061906,56479649: HLA-DRB10101, HLA-DRB10401, HLA-DRB10404, HLA-DRB10405, HLA-DRB10701, HLA-DRB10802, HLA-DRB10901, HLA-DRB11101, HLA-DRB11302, HLA-DRB11501
AGAVYIDPDVNISGT						74312859,82777756,56480092: HLA-DRB10301, HLA-DRB11302, HLA-DRB30101
AGAYTYNEPGRTWYM						82775861,30062041,24111929,74311118: HLA-DRB10101, HLA-DRB10901, HLA-DRB30101, HLA-DRB50101
AGCSSGEINKNYYQLP	82776243					:
AGDISFSDIFRGPAS						74311541,82776274,30062521: HLA-DRB11101, HLA-DRB11101
AGDLETLRSYYLDRG						30061734,82775567,24111612,74310797: HLA-DRB10101 , HLA-DRB10701 , HLA-DRB11501, HLA-DRB10101, HLA-DRB10701
AGDLGQLVAGQIMQS						74312859,82777756,56480092: HLA-DRB10101, HLA-DRB10901, HLA-DRB40101, HLA-DRB50101
AGDLHLSGTTRCIYE					30062291,24112174,74311349	30062291,24112174,74311349: HLA-DRB10101, HLA-DRB10701
AGDNTLKYQLRYKST						82776233,30062479,24112355,74311499: DRB1_0101, DRB1_0802, DRB1_1101, DRB1_1501, DRB4_0101, DRB5_0101, DRB1_0101 , DRB5_0101 , HLA-DRB10802, HLA-DRB11101, HLA-DRB11501, HLA-DRB40101
AGDRVVISGLLKVRP					82775806	82775806: HLA-DRB10101, HLA-DRB10701 , HLA-DRB11101, HLA-DRB11501, HLA-DRB50101
AGDSCTTTGTPVLVY						82776232,74311498,24112354: DRB1_0101, DRB1_0701, HLA-DRB10701, HLA-DRB10701
AGDTLDNSNGIVWDM						30062956,24112822,74311907,82776766: HLA-DRB11302
AGDTYWRISERWGLR						30061621,24111500,74310673: HLA-DRB10701, HLA-DRB10901, HLA-DRB11101, HLA-DRB11501, HLA-DRB10701
AGDVGALPL		74312374	74312374	74312374		74312374: DRB1_0101
AGDVGALPLSGGQLN						74312374: DRB1_0101
AGEAGVHEY				161986536,24113206,30063267,161950133		161986536: DRB1_0405, DRB1_0901
AGEAGVHEYVVSTGD						161986536: DRB1_0405, DRB1_0901
AGEFFMRAGSATVRP						82776609,30062779,24112655,74312394: DRB1_0101, DRB1_0401, DRB1_0404, DRB1_0405, DRB1_0701, DRB1_0802, DRB1_0901, DRB1_1101, DRB1_1302, DRB1_1501, DRB5_0101, HLA-DRB10101, HLA-DRB10401, HLA-DRB10404, HLA-DRB10405, HLA-DRB10701, HLA-DRB10901 , HLA-DRB11101, HLA-DRB11302, HLA-DRB11501, HLA-DRB50101, HLA-DRB10401 , HLA-DRB10404 , HLA-DRB10901, HLA-DRB11501 , HLA-DRB11302
AGEMKIIEARLNALT						82777380,82777547: HLA-DRB10101, HLA-DRB10404, HLA-DRB10405, HLA-DRB10701, HLA-DRB10802, HLA-DRB10901, HLA-DRB11101, HLA-DRB11302, HLA-DRB11501, HLA-DRB40101, HLA-DRB50101
AGETIEVDLGDAF			74311498			74311498: HLA-DRB10101, HLA-DRB10301, HLA-DRB30101
AGETIEVDLGDAFAA						74311498: HLA-DRB10101, HLA-DRB10301, HLA-DRB30101
AGETIEVDLGDVFA			24112354			24112354: HLA-DRB10301, HLA-DRB30101
AGETIEVDLGDVFAA						24112354: HLA-DRB10301, HLA-DRB30101
AGETIEVEL			82776232	82776232		82776232: DRB1_0101
AGETIEVELGDVF			82776232			:
AGEVIARIHMYKIAT					24112911,74312132	24112911,74312132: DRB1_0101, DRB1_0404, DRB1_0405, DRB1_0701, DRB1_0802, DRB1_1101, DRB1_1302, DRB1_1501, DRB4_0101, DRB5_0101 , DRB1_1302 , DRB1_1501, DRB4_0101, DRB5_0101
AGFAGAIGGYAKGAI						24113897: HLA-DRB10101, HLA-DRB10901, HLA-DRB11501 , HLA-DRB50101
AGFATVAQAAPKDNT						82776247,30062494,56479781,74311514: HLA-DRB10101, HLA-DRB10401, HLA-DRB10901, HLA-DRB50101
AGFEAEGKIKLKDFN						82777530: DRB1_0101
AGFNDGEKI				82524488,74314993		82524488,74314993: DRB1_0101, DRB1_0405, DRB1_0901, DRB3_0101, DRB4_0101, DRB1_0405, DRB3_0101
AGFNDGEKIMFLDVQ						82524488,74314993: DRB1_0101, DRB4_0101
AGFPLSGRL				82776746,24113164		82776746,24113164: HLA-DRB10101, HLA-DRB10901, HLA-DRB11101, HLA-DRB10401, HLA-DRB10404, HLA-DRB10405, HLA-DRB11501, HLA-DRB50101
AGFPLSGRLGVKVDN						82776746,24113164: HLA-DRB10101, HLA-DRB11101
AGFQLNEFSSSGLGR						74312859,82777756,56480092: HLA-DRB10101, HLA-DRB10401, HLA-DRB10404, HLA-DRB10405, HLA-DRB10701, HLA-DRB10901, HLA-DRB11501
AGFSAEDETMK		82524570,74314925,31983586				74314925,31983586: DRB1_0901, HLA-DRB10901
AGGCYLQGNDDLKAE						82775861: HLA-DRB10101
AGGCYLQGNDDLKVE						30062041,24111929: HLA-DRB10101
AGGDGSRQPSQEELSIA	30062541,24112417,74311561					:
AGGDGSRQPSQEELSIAR	24112417,74311561					:
AGGDTSK	74314932,31983575,82524577	74314932,31983575,82524577				74314932,31983575,82524577: DRB1_0101, DRB1_0405, DRB1_0802, DRB1_0901 , DRB1_1101, DRB1_1302, DRB1_1501, HLA-DRB10101, HLA-DRB10701, HLA-DRB10802, HLA-DRB11101, HLA-DRB40101
AGGDTSKIKA	74314932,31983575					74314932,31983575,82524577: DRB1_0101, DRB1_0901 , DRB1_1302, DRB1_1501, HLA-DRB10101, HLA-DRB10701, HLA-DRB40101
AGGDTSKIKAMMEQL						82524577: HLA-DRB40101
AGGDTSKIKAMMERL	31983575					74314932,31983575: DRB1_0101, DRB1_0901 , DRB1_1302, DRB1_1501, HLA-DRB10701, HLA-DRB40101
AGGDTSKIKAMMERLDTYKLGEVNKRHINELNKVISEEIRAQLGIKNKKELQTKIKQI	31983575					:
AGGHGVLKGGSAWMP						82776746,24113164: HLA-DRB10101, HLA-DRB10901, HLA-DRB11501
AGGKFVCNDGSISAS						82777022: DRB1_0101, DRB1_0401, DRB1_0404, DRB1_0405
AGGLTADADWRNVVL						30062520,56479788: HLA-DRB10301, HLA-DRB30101
AGGLYTYNAGFAGAI						24113897: HLA-DRB10101, HLA-DRB10701, HLA-DRB10901, HLA-DRB11101, HLA-DRB11501
AGGNDQMFGTATIYK						74311349,82776115: HLA-DRB10101, HLA-DRB10101
AGGNDQMLGTATIYK						30062291,24112174: HLA-DRB10101
AGGRAENTV				30063180,24113055,74312009,82777141		30063180,24113055,74312009,82777141: DRB1_0101, DRB5_0101, HLA-DRB10101, HLA-DRB50101
AGGRAVILEVSGRWM						82524532: HLA-DRB10101, HLA-DRB10701, HLA-DRB11501, HLA-DRB40101, HLA-DRB50101
AGGSSTVRGFQSNTI						30061734,82775567,24111612,74310797: HLA-DRB10101 , HLA-DRB10404, HLA-DRB10701 , HLA-DRB10101, HLA-DRB10701, HLA-DRB10404
AGGTEGKFNEKATQD	82775861,30062041,24111929,74311118					:
AGGTLGSLGGFSVTN						82776609,30062779,24112655,74312394: DRB1_0101, DRB1_1501, HLA-DRB10101
AGGTLPLSI		82776232,74311498	82776232,74311498,24112354			82776232,74311498,24112354: DRB1_0101, DRB1_0405, DRB1_0701, DRB1_0901, DRB4_0101, HLA-DRB10101, HLA-DRB10901, HLA-DRB11302
AGGTLPLSIPDDADS		82776232,74311498				82776232: DRB1_0405, DRB4_0101
AGGVEYAITPEIATR						82776247,30062494,56479781,74311514: HLA-DRB10101, HLA-DRB10701, HLA-DRB10802, HLA-DRB10901, HLA-DRB10701
AGGVIGHQF				82777277		82777277: HLA-DRB10101, HLA-DRB10701, HLA-DRB50101
AGGVIGHQFGGGRGK						82777277: HLA-DRB50101
AGGVVIKAGEVIARI					24112911,74312132	24112911,74312132: DRB1_0101, DRB1_0701, DRB1_0901, DRB1_1302, DRB1_1302
AGGVVNIITKKGSGE						82775861,30062041,24111929,74311118: HLA-DRB10802, HLA-DRB11101, HLA-DRB50101, HLA-DRB11101
AGGYWWYQSRQDNGL						82776132,74311338,24112163,30062280: HLA-DRB10404, HLA-DRB10405, HLA-DRB10901, HLA-DRB11101, HLA-DRB10405 , HLA-DRB10404
AGHAVLACGEMVQSG						30063169,24113307: HLA-DRB10101
AGHFNEYPWWVAHYY						82777494: DRB1_0101
AGHPLTLAQSGWISP						82775585: HLA-DRB10101 , HLA-DRB10701, HLA-DRB10901, HLA-DRB11501, HLA-DRB40101
AGHSAEIEQLTKIEP						30061734,82775567,24111612,74310797: HLA-DRB40101
AGHSQNSYRGLVKIM						82777162: DRB1_0101, DRB1_0405 , DRB1_0802
AGHSVSISVESGSFV						74314950,31983541,82524595: DRB1_0101, DRB1_0401, DRB1_0701, DRB1_0901 , DRB1_1302 , DRB4_0101, HLA-DRB10101, HLA-DRB10701, HLA-DRB10901, HLA-DRB30101
AGI		82776233,30062479,24112355,74312736,82776181,24113600,82777944	82776233,30062479,24112355,74312736,24113600,82777277	82776609,82777309,30062479,30062613,24112355,161485924,74311638,30061734,74312859,161986648,82775567,82775597,82775861,82777756,30062779,56404036,24111612,24112655,56480092,74315076,74310797,74312394,161986504,82776746,82777277,82777944	82776609,82777309,30062613,161485924,74311638,30061734,161986648,82775567,82775597,30062779,56404036,24111612,24112655,74315076,74310797,74312394,161986504,82776746,82777277	82776233,82776609,82777309,30062479,30062613,24112355,161485924,74311638,31983568,74314945,30061734,74312736,74312859,161986648,82775567,82775597,82775861,82776181,82777756,30062779,56404036,24111612,24112655,24113600,56480092,74315076,74310797,74312394,161986504,82776746,82777277,82777944: DRB1_0101, DRB1_0301, DRB1_0901, DRB1_0405, DRB1_0701, DRB1_0802, DRB1_1501, DRB5_0101, DRB1_1101 , DRB4_01…
AGIALQWMSPLGPLV					30061734,82775567,24111612,74310797	30061734,82775567,24111612,74310797: HLA-DRB10101 , HLA-DRB10401, HLA-DRB10404, HLA-DRB10802 , HLA-DRB10901, HLA-DRB11501, HLA-DRB40101, HLA-DRB10101, HLA-DRB10802, HLA-DRB10901 , HLA-DRB10404
AGIGIGVAAALGVAA			82777277		82777277	82777277: HLA-DRB10101, HLA-DRB10701, HLA-DRB10802, HLA-DRB10901
AGIIVGSRV				161986504	161986504	161986504: HLA-DRB10101, HLA-DRB10301, HLA-DRB10405, HLA-DRB10701, HLA-DRB10802, HLA-DRB10901, HLA-DRB11101, HLA-DRB11302
AGIIVGSRVSEARIP						161986504: HLA-DRB10101, HLA-DRB10301, HLA-DRB10701, HLA-DRB10802, HLA-DRB10901, HLA-DRB11101
AGILYELDKNNRYAL						74312859,82777756,56480092: HLA-DRB10101, HLA-DRB10301, HLA-DRB10401, HLA-DRB10405, HLA-DRB10802, HLA-DRB11101 , HLA-DRB30101, HLA-DRB11101
AGINSAIQAKLFGNK						31983568,74314945: HLA-DRB10101, HLA-DRB10701, HLA-DRB10901, HLA-DRB11302, HLA-DRB11501, HLA-DRB40101, HLA-DRB50101, HLA-DRB11302
AGINTDNIVALGLVY						74312736,82776181,24113600: HLA-DRB10101 , HLA-DRB10701, HLA-DRB11302, HLA-DRB10101, HLA-DRB10701
AGINYTTFF				82776609,30062779,24112655,74312394		82776609,30062779,24112655,74312394: DRB1_0101, DRB1_0405, DRB5_0101, HLA-DRB10101, HLA-DRB10404, HLA-DRB10405, HLA-DRB10701, HLA-DRB10901 , HLA-DRB11501, HLA-DRB50101, HLA-DRB10404 , HLA-DRB10901, HLA-DRB11501
AGINYTTFFDNGFND						82776609,30062779,24112655,74312394: DRB1_0405, HLA-DRB10404, HLA-DRB10405, HLA-DRB10404
AGIPMSGYHIILKSR						82777944: HLA-DRB10101, HLA-DRB10405 , HLA-DRB11101, HLA-DRB11501
AGISVSKLKTFNAGV					82775597	82775597: HLA-DRB10101, HLA-DRB10405 , HLA-DRB10701, HLA-DRB10802, HLA-DRB11101, HLA-DRB11302, HLA-DRB11501
AGITGADVL			82776233,30062479,24112355	30062479,24112355		82776233,30062479,24112355: DRB1_0101, DRB1_0901, DRB1_0101 , DRB1_0901
AGITWFRNDYRNKIE						82775861: HLA-DRB10301, HLA-DRB10404, HLA-DRB11101, HLA-DRB11501 , HLA-DRB30101, HLA-DRB50101
AGIWLPLGTRIALDE					82776746	82776746: HLA-DRB10101, HLA-DRB10701, HLA-DRB10901, HLA-DRB11101, HLA-DRB11501, HLA-DRB50101
AGIWQIIPSTGRNYG						82775597: HLA-DRB10101, HLA-DRB10401, HLA-DRB10404, HLA-DRB10405 , HLA-DRB10701, HLA-DRB10802, HLA-DRB10901, HLA-DRB11101, HLA-DRB11302, HLA-DRB50101
AGKANDTLL				82777141		82777141: HLA-DRB10101, HLA-DRB10401, HLA-DRB10404, HLA-DRB11101, HLA-DRB50101
AGKANDTLLAGGTMN						82777141: HLA-DRB10101
AGKASDTLL			30063180,24113055,74312009	30063180,24113055,74312009		30063180,24113055,74312009: DRB1_0101, DRB1_0401, DRB1_0404, DRB1_0405, DRB1_0701, DRB1_0401, DRB1_0901, DRB1_1101, DRB1_1501, DRB5_0101, DRB1_0404
AGKASDTLLAGGTMN						30063180,24113055,74312009: DRB1_0101
AGKENPWIKS		30063129				30063129: HLA-DRB10701, HLA-DRB10901, HLA-DRB11501
AGKENPWIKSGQSVI						30063129: HLA-DRB10701, HLA-DRB10901
AGKGEWHDS	82776746,24113164					82776746,24113164: HLA-DRB30101, HLA-DRB30101
AGKGEWHDSTITLTD						82776746,24113164: HLA-DRB30101, HLA-DRB30101
AGKGNAVLNFGPGKL						82776746,24113164: HLA-DRB11501
AGKLPQASHFNVGAV						24112397: DRB1_0101
AGKMKIIEARLSALT						161986504: HLA-DRB10101, HLA-DRB10401 , HLA-DRB10404 , HLA-DRB10405, HLA-DRB10701, HLA-DRB10802, HLA-DRB10901, HLA-DRB11101, HLA-DRB11302, HLA-DRB11501, HLA-DRB40101, HLA-DRB50101
AGKNPVLTTTLNDDQ						82524571: HLA-DRB10404
AGKTLTQVR				30062520,56479788		30062520,56479788: HLA-DRB10101, HLA-DRB10401 , HLA-DRB10701, HLA-DRB10802, HLA-DRB11101, HLA-DRB50101, HLA-DRB10401
AGKTLTQVRNEITAR						30062520,56479788: HLA-DRB10101, HLA-DRB10401 , HLA-DRB10701, HLA-DRB10802, HLA-DRB10401
AGKTNIAYIDTFKRR					74314986,74314871	74314986,74314871: HLA-DRB10301, HLA-DRB10404, HLA-DRB10802, HLA-DRB11101, HLA-DRB11501, HLA-DRB50101, HLA-DRB50101
AGKVFAFSCNVDGGS						74312132: DRB1_0101, DRB1_0401, DRB1_0404, DRB1_0405, DRB1_1501
AGKVQQGRL				74312747,24113604,82776174		74312747,24113604,82776174: DRB1_0101, DRB1_0405, DRB1_0802 , DRB1_0901, DRB1_1302 , DRB5_0101, HLA-DRB10101, HLA-DRB10701, HLA-DRB10901, HLA-DRB11101, HLA-DRB50101
AGKVQQGRLVVNGAS						74312747,24113604,82776174: DRB1_0101, DRB1_0405, DRB1_1302 , HLA-DRB10101
AGLAAIYDAEPGSNL						82775902: HLA-DRB10101
AGLENALVSGRLNVL						24113164: HLA-DRB10101, HLA-DRB10701, HLA-DRB10901, HLA-DRB11501, HLA-DRB50101
AGLENALVSGRLSVL						82776746: HLA-DRB10101, HLA-DRB10701, HLA-DRB10901, HLA-DRB11101, HLA-DRB11501, HLA-DRB50101
AGLGYVHNSLSNMQP					30061734,82775567,24111612,74310797	30061734,82775567,24111612,74310797: HLA-DRB10101 , HLA-DRB10401, HLA-DRB10404, HLA-DRB10405, HLA-DRB10701 , HLA-DRB10901, HLA-DRB11101, HLA-DRB30101, HLA-DRB10101, HLA-DRB10701, HLA-DRB10901 , HLA-DRB10404
AGLKFQDIGSIDYGR						82776181: HLA-DRB10101, HLA-DRB10401, HLA-DRB10404, HLA-DRB10405, HLA-DRB10701
AGLKFQDVGSFDYGR						74312736,24113600: HLA-DRB10401, HLA-DRB10404, HLA-DRB10405, HLA-DRB10701, HLA-DRB30101 , HLA-DRB50101, HLA-DRB10701 , HLA-DRB30101
AGLKISEFGSLDYGR						74312162,30063231,24113110: HLA-DRB10404, HLA-DRB10404
AGLKYADVGSFDYGR						30062464,24112338,74311487: HLA-DRB10405, HLA-DRB30101
AGLLEYKKGNTFGLT					82775392	82775392: HLA-DRB10101, HLA-DRB10701, HLA-DRB10901
AGLMELDYL				30061621,24111500,74310673		30061621,24111500,74310673: HLA-DRB10101, HLA-DRB10404, HLA-DRB10701, HLA-DRB10901, HLA-DRB40101 , HLA-DRB50101, HLA-DRB40101, HLA-DRB10101 , HLA-DRB10701
AGLMELDYLPSDKVY						30061621,24111500,74310673: HLA-DRB10101, HLA-DRB10404, HLA-DRB10901, HLA-DRB40101 , HLA-DRB40101, HLA-DRB10101
AGLQFNPMENVALDF						82776107,30062298,56479734,74311357: HLA-DRB10101, HLA-DRB10401, HLA-DRB10404, HLA-DRB10405, HLA-DRB10701, HLA-DRB10901, HLA-DRB11302, HLA-DRB50101, HLA-DRB10404 , HLA-DRB10405
AGLSDLSLKDSWGAA						82776609: DRB4_0101
AGLSLQGGATLTAHG						74312853: HLA-DRB10101, HLA-DRB10401, HLA-DRB10901
AGLSYAHFTQYGYLR						30062956,24112822,74311907,82776766: HLA-DRB10101, HLA-DRB10701, HLA-DRB10901, HLA-DRB11501, HLA-DRB50101, HLA-DRB11501
AGLTLPIFDSGRLNA					161986504	82777380,82777547,161986504: HLA-DRB11501
AGLTPYSRMGDGRAV						82777054: DRB1_0101, DRB1_0802, DRB1_0901
AGLTSAEVSAVIKAM						161986536,24113206,30063267,161950133: DRB1_0101, DRB1_0701, DRB1_0901, HLA-DRB10101, HLA-DRB10901
AGLVKALNADDGKEI						74313038,24113841: HLA-DRB10101, HLA-DRB10401, HLA-DRB10404, HLA-DRB10405, HLA-DRB10802, HLA-DRB10901 , HLA-DRB40101, HLA-DRB10901
AGLVMLPISRTCVFQ						82776872: HLA-DRB10101, HLA-DRB10404, HLA-DRB10405, HLA-DRB10802, HLA-DRB11101, HLA-DRB11501, HLA-DRB40101, HLA-DRB50101
AGLVNVNLSLTATSD						24112354: HLA-DRB10101, HLA-DRB10401 , HLA-DRB10404, HLA-DRB10405, HLA-DRB11302
AGLVNVNLSLTATTD						82776232,74311498: DRB1_0101, DRB1_0301, DRB1_0404, DRB1_0405, DRB1_1101, DRB1_1302 , DRB1_1501, DRB4_0101, HLA-DRB10101, HLA-DRB10404 , HLA-DRB10405 , HLA-DRB11302
AGLVTFRDELLADPL			82777418			82777418: HLA-DRB10301
AGMAALTGTLAGTRQ						74313020: HLA-DRB10101, HLA-DRB10901, HLA-DRB50101
AGMALNVLKAGNSEI						74314931,31983590,82524576: DRB1_0101, DRB1_0401, DRB1_0404, DRB1_0405, DRB1_0701, DRB1_1101, DRB1_1302 , DRB4_0101, DRB5_0101, HLA-DRB10101, HLA-DRB10404, HLA-DRB10405, HLA-DRB10701, HLA-DRB10802, HLA-DRB11101, HLA-DRB11302, HLA-DRB50101
AGMLAACTSDDGQQQ						82775902: HLA-DRB10404 , HLA-DRB10405, HLA-DRB10701
AGNAAIIHF				82775392	82775392	82775392: HLA-DRB10101, HLA-DRB10701, HLA-DRB10802, HLA-DRB11302, HLA-DRB11501
AGNAAIIHFAGWIGL					82775392	82775392: HLA-DRB10101, HLA-DRB10701, HLA-DRB11501
AGNGVVYQTSDVKYV					82776243	82776243: HLA-DRB10401 , HLA-DRB10701, HLA-DRB10802, HLA-DRB30101, HLA-DRB40101, HLA-DRB50101
AGNISTSGGRYASAL		74314926,82524571,56404015				74314926,82524571,56404015: HLA-DRB10101, HLA-DRB10701, HLA-DRB10701
AGNITNPFC				24112397,74311541,82776274,30062521		24112397,74311541,82776274,30062521: DRB1_0101, HLA-DRB10101
AGNKNEL	30063232,24113112		30063232,24113112	30063232,24113112	30063232,24113112	30063232,24113112: DRB1_0101, DRB1_0404, DRB1_0405, DRB1_0701, DRB1_1302, DRB1_1501, DRB4_0101, DRB4_0101
AGNKNELLL			30063232,24113112	30063232,24113112	30063232,24113112	30063232,24113112: DRB1_0101, DRB1_0404, DRB1_0405, DRB1_0701, DRB1_1302, DRB1_1501, DRB4_0101, DRB4_0101
AGNKNELLLLDLSHN					30063232,24113112	30063232,24113112: DRB1_0101, DRB1_0404, DRB1_0405, DRB1_1501, DRB4_0101, DRB4_0101
AGNKYIPYGKMASWL						30063169: HLA-DRB10101, HLA-DRB11101, HLA-DRB11501, HLA-DRB50101
AGNQIQGSL		82777277		82777277		82777277: HLA-DRB10101
AGNRFYVRKIRFEGN					30061734,24111612,74310797	30061734,24111612,74310797: HLA-DRB10701 , HLA-DRB11101, HLA-DRB40101, HLA-DRB50101 , HLA-DRB10701, HLA-DRB50101
AGNSEIYFPLPDVKL						74314931,31983590,82524576: DRB1_0101, DRB1_0405, DRB1_0901, HLA-DRB10101, HLA-DRB10405, HLA-DRB10701, HLA-DRB10901
AGNTDTAMF				82777014,30062896,24113137,74312223		30062896,24113137,74312223: DRB1_0101
AGNVSRNPALITMFD						74312859,82777756,56480092: HLA-DRB10101, HLA-DRB10404, HLA-DRB11302
AGPAYRINDWASIYG					82776107,30062298,56479734,74311357	82776107,30062298,56479734,74311357: HLA-DRB10101, HLA-DRB30101
AGPEQ		82776233,30062479,24112355,74311499			82776233,30062479,24112355,74311499	82776233,30062479,24112355,74311499: DRB1_0101, DRB1_0404, DRB1_0405, DRB1_0701, DRB1_0901, DRB1_1101, DRB1_1302, DRB1_1501, DRB4_0101, DRB1_0101 , DRB1_0901 , HLA-DRB10101, HLA-DRB10802, HLA-DRB10901, HLA-DRB11302
AGPEQVSMHIYGNVV						82776233,30062479,24112355,74311499: DRB1_0101, DRB1_0405, DRB1_0701, DRB1_1302, DRB1_0101 , HLA-DRB10101, HLA-DRB11302
AGPFDFTLGMAWGYA						24112397,74311541,82776274,30062521: DRB1_0101, DRB1_0401, DRB1_0701, DRB1_1101, DRB5_0101, HLA-DRB10101, HLA-DRB10701, HLA-DRB10901, HLA-DRB50101
AGPFRIQDL				74312853		74312853: HLA-DRB10101, HLA-DRB40101
AGPFRIQDLGDSVSG						74312853: HLA-DRB40101
AGPIERSEL		30063171,56479949		30063171,56479949		30063171,56479949: HLA-DRB10101, HLA-DRB50101, HLA-DRB10101
AGPIERSELK		30063171,56479949				30063171,56479949: HLA-DRB10101, HLA-DRB50101, HLA-DRB10101
AGPMTLRLDKDTADA						82776746: HLA-DRB10301, HLA-DRB30101
AGQEVRNLL	31983590			74314931,31983590,82524576		74314931,31983590,82524576: DRB1_0101, DRB1_0401, DRB1_0404, DRB1_0405, DRB4_0101, DRB5_0101, HLA-DRB10101, HLA-DRB10404, HLA-DRB10405, HLA-DRB10802, HLA-DRB30101, HLA-DRB50101
AGQEVRNLLNSKQDQ	31983590					74314931,31983590,82524576: DRB1_0101, DRB1_0401, DRB1_0404, DRB1_0405, DRB4_0101, DRB5_0101, HLA-DRB10101, HLA-DRB10404, HLA-DRB10405, HLA-DRB10802, HLA-DRB50101
AGQGEAAKF		82775597		82775597		82775597: HLA-DRB10101
AGQIMQSPAGQTPQG						74312859,56480092: HLA-DRB10101
AGQIMQSPAGQTQQG						82777756: HLA-DRB10101, HLA-DRB50101
AGQLGDGRGILLGEQ						82777054: DRB1_0101, DRB1_1302
AGQMLFTGGSVLPPS						82776746: HLA-DRB10101, HLA-DRB10401, HLA-DRB10404, HLA-DRB10701, HLA-DRB10901, HLA-DRB11501
AGQTLFTGGSVLPPS						24113164: HLA-DRB10101, HLA-DRB10401, HLA-DRB10701, HLA-DRB10901, HLA-DRB11501
AGQTQQGQALAATAN						82777756: HLA-DRB10101
AGQVGVDYL				82776609,30062779,24112655,74312394		82776609,74312394: DRB1_0101, DRB1_0301, DRB1_0405, DRB1_0901, DRB4_0101, HLA-DRB10101, HLA-DRB10901
AGQVGVDYLINRDWL						82776609: DRB1_0301, DRB1_0405, DRB4_0101
AGQVKKRN	82775597				82775597	82775597: HLA-DRB10101, HLA-DRB10404, HLA-DRB10405 , HLA-DRB10901, HLA-DRB11101, HLA-DRB11302, HLA-DRB11501 , HLA-DRB40101, HLA-DRB50101
AGQVKKRNMPMELVL					82775597	82775597: HLA-DRB10101, HLA-DRB40101
AGQYRSASDTGNWVN		30062520,56479788				30062520,56479788: HLA-DRB10101, HLA-DRB10401 , HLA-DRB10405, HLA-DRB10401
AGREGVINKDINGVV						82775861,30062041,24111929,74311118: HLA-DRB11302, HLA-DRB30101
AGRLDQAISLLSSAS						74313020: HLA-DRB10101, HLA-DRB10301, HLA-DRB10401, HLA-DRB10404, HLA-DRB10405, HLA-DRB10701, HLA-DRB10802, HLA-DRB10901, HLA-DRB11101, HLA-DRB11302, HLA-DRB40101
AGRNYDDEDI	74312736					74312736: HLA-DRB30101
AGRNYDDEDILKYVD						74312736: HLA-DRB30101
AGSAINWLRYMEISR						24113164: HLA-DRB10101, HLA-DRB11501, HLA-DRB40101
AGSKFRPYVGAGINY					74312394	74312394: HLA-DRB10101, HLA-DRB10701, HLA-DRB10901, HLA-DRB11501, HLA-DRB50101
AGSKLGLNKQIDTNI						74314926,82524571,56404015: HLA-DRB40101
AGSKVGLGVKVAGIT					82777309,30062613,161485924,74311638	82777309,30062613,161485924,74311638: DRB1_0101, DRB1_0802, DRB1_1101 , DRB1_1101
AGSLQSYKGSLYWNN						24112911,74312132: DRB1_0101, DRB1_1501, DRB1_1501
AGSPLTTSY				74311209,30062144,24112033,82775955		74311209,30062144,24112033,82775955: HLA-DRB10101, HLA-DRB10401 , HLA-DRB10404 , HLA-DRB10405, HLA-DRB10701, HLA-DRB10802, HLA-DRB10901, HLA-DRB11501, HLA-DRB30101, HLA-DRB50101, HLA-DRB10401, HLA-DRB10404, HLA-DRB10901
AGSTLSIGQEMQMGD						74313020: HLA-DRB40101
AGSTNASGI		82777500		82777500		82777500: DRB1_0101
AGSTNTSGI		74312625		74312625		:
AGSVFNVPGHSEFHL						30061887: HLA-DRB10101, HLA-DRB11302
AGTAINWLRYMEISR						82776746: HLA-DRB10101, HLA-DRB10404, HLA-DRB11501, HLA-DRB40101
AGTANAGAPVKSGDA		30062095				30062095: HLA-DRB11302
AGTAPGKSEQLQQQRVEAE		24112397,30062521				:
AGTAPGQSEQLQQQRVEAE		74311541				:
AGTGLFDGEYLVASK						24112397,74311541,82776274,30062521: DRB1_0101, DRB1_0405, DRB3_0101, HLA-DRB10101, HLA-DRB30101
AGTGNFGTL		82777309,30062613,161485924,74311638		82777309,30062613,161485924,74311638		82777309,30062613,161485924,74311638: DRB1_0101, DRB1_0404, DRB1_0405, DRB1_0701, DRB1_1501, DRB1_0404 , DRB1_1501
AGTGNFGTLTNGALE						82777309,30062613,161485924,74311638: DRB1_0101, DRB1_0404, DRB1_0405, DRB1_1501, DRB1_0404 , DRB1_1501
AGTHWTYMGGAYVLI						82777500,74312625: DRB1_0101, DRB1_0405, DRB1_0701, DRB1_0901 , DRB5_0101 , DRB1_0405 , DRB5_0101
AGTLENAVIQGGTVI						30063180,24113055,74312009,82777141: DRB1_0101, DRB1_1302, HLA-DRB10101
AGTNLGSLEEQLAQK						82777275,74311673,30062645,24112517: DRB1_0101, HLA-DRB10101
AGTRQGMISFTQQNE						74313020: HLA-DRB10405, HLA-DRB40101
AGTSVAATSTVTGGY						82776107,30062298,56479734,74311357: HLA-DRB10101, HLA-DRB10401
AGTTSVYVNLDPVIQ						74312132: DRB1_0101, DRB1_0404, DRB1_0405
AGTTYAFNKDASVDV					74312859,82777756,56480092	74312859,82777756,56480092: HLA-DRB10101, HLA-DRB10301, HLA-DRB10401, HLA-DRB10701, HLA-DRB10901, HLA-DRB11302, HLA-DRB30101
AGTVQSVIGVTFIYE						24112911,74312132: DRB1_0101, DRB1_0701, DRB1_1302, DRB4_0101, DRB1_1302 , DRB4_0101
AGTVSATGASNLSDL			30062291,24112174,74311349			30062291,24112174,74311349: HLA-DRB10101, HLA-DRB10701
AGTVSQPGRNVRAKS						30063169,24113307: HLA-DRB10101
AGTYATTLPAGREGV		82775861,30062041,24111929,74311118				82775861,30062041,24111929,74311118: HLA-DRB10101, HLA-DRB10901, HLA-DRB11101, HLA-DRB50101, HLA-DRB11101
AGVAKLASL			24113307	24113307	24113307	24113307: HLA-DRB10101, HLA-DRB10401, HLA-DRB10404, HLA-DRB10405, HLA-DRB10901
AGVAKLASLSDGTVF						24113307: HLA-DRB10101, HLA-DRB10401, HLA-DRB10404, HLA-DRB10405, HLA-DRB10901
AGVAKLATL			30063169	30063169	30063169	30063169: HLA-DRB10101, HLA-DRB10401, HLA-DRB10404, HLA-DRB10405, HLA-DRB10901
AGVAKLATLSDGTVF						30063169: HLA-DRB10101, HLA-DRB10401, HLA-DRB10404, HLA-DRB10405
AGVATTAVWLNTTDD						24113897: HLA-DRB10404
AGVGSELLY				24112397,74311541,82776274,30062521	24112397,74311541,82776274,30062521	24112397,74311541,82776274,30062521: DRB1_0101, DRB1_0404, DRB1_0405, DRB1_0701, DRB1_0901, DRB1_1501, DRB4_0101, DRB5_0101, HLA-DRB10101, HLA-DRB10401, HLA-DRB10405, HLA-DRB10701, HLA-DRB10901, HLA-DRB40101, HLA-DRB50101
AGVGSELLYRPLDAS					24112397,74311541,82776274,30062521	24112397,74311541,82776274,30062521: DRB1_0101, DRB1_0405, DRB1_1501, DRB4_0101, DRB5_0101, HLA-DRB40101
AGVHEYVVSTGDTLS						161986536,24113206,30063267,161950133: DRB1_0101, DRB1_0404 , DRB1_0405, DRB1_0701, DRB1_0901, HLA-DRB10101, HLA-DRB10405, HLA-DRB10701, HLA-DRB10901
AGVKGSTLGASGPQYV		82775597				:
AGVKSDVTPALSEMM						74313039: HLA-DRB10101, HLA-DRB10301, HLA-DRB10901, HLA-DRB11302, HLA-DRB30101
AGVKVTQRGVDGRLQ						82776746,24113164: HLA-DRB11101
AGVPVEGNGAAVYTN						82777747: HLA-DRB11302
AGVQIVSLKKAMKHS						82775585: HLA-DRB10101 , HLA-DRB10301, HLA-DRB10401, HLA-DRB10802, HLA-DRB10901, HLA-DRB11101, HLA-DRB11501, HLA-DRB40101, HLA-DRB50101
AGVQQDNWL				30061734,82775567,24111612,74310797		:
AGVSLYQIDPATYQA						82775806: HLA-DRB10101, HLA-DRB10301, HLA-DRB10401 , HLA-DRB10404, HLA-DRB10405, HLA-DRB10901, HLA-DRB11501, HLA-DRB30101, HLA-DRB40101, HLA-DRB50101
AGVSVAQAQYDLMLA						82776132,74311338,24112163,30062280: HLA-DRB10101, HLA-DRB40101, HLA-DRB40101
AGVSVYLNY				74312853	74312853	74312853: HLA-DRB10101, HLA-DRB10401, HLA-DRB10404, HLA-DRB10701, HLA-DRB11101, HLA-DRB11302, HLA-DRB11501, HLA-DRB30101, HLA-DRB50101
AGVSVYLNYTRHTYW						74312853: HLA-DRB10101, HLA-DRB10404, HLA-DRB10701, HLA-DRB11101, HLA-DRB11302, HLA-DRB11501, HLA-DRB50101
AGVTAMSGF				82775953,74311209,30062144,24112033	82775953,74311209,30062144,24112033	82775953,74311209,30062144,24112033: DRB1_0101, DRB1_0401, DRB1_0404, DRB1_0405, DRB1_0701, DRB1_0901 , DRB1_1101, DRB1_1302, DRB1_1501, DRB5_0101, HLA-DRB10101, HLA-DRB10401 , HLA-DRB10404 , HLA-DRB10405, HLA-DRB10802, HLA-DRB10901, HLA-DRB50101, HLA-DRB10401, HLA-DRB10404, HLA-DRB10901
AGVTAMSGFMAMPEA					82775953,74311209,30062144,24112033	82775953,74311209,30062144,24112033: DRB1_0101, DRB1_0401, DRB1_0404, DRB1_0405, DRB1_0701, DRB1_0901 , DRB1_1101, DRB1_1302, DRB1_1501, DRB5_0101, HLA-DRB10101, HLA-DRB10404 , HLA-DRB10405, HLA-DRB10901, HLA-DRB10404, HLA-DRB10901
AGVTARDNW				24112077		24112077: HLA-DRB10101, HLA-DRB10401, HLA-DRB10405 , HLA-DRB10701, HLA-DRB10901
AGVTWFRNDYRNKIE						30062041,24111929,74311118: HLA-DRB10301, HLA-DRB10404, HLA-DRB11101, HLA-DRB30101, HLA-DRB10301 , HLA-DRB11101
AGVWG		82777054		82777054		82777054: DRB1_0101, DRB1_0405, DRB1_0701, DRB1_0901, DRB1_1501
AGVWGGETL				82777054		82777054: DRB1_0101, DRB1_0405, DRB1_0701, DRB1_0901
AGVWGGETLLPSMSL						82777054: DRB1_0101, DRB1_0405, DRB1_0701, DRB1_0901
AGWIGLICGASAIYL					82775392	82775392: HLA-DRB10101, HLA-DRB10701, HLA-DRB10901, HLA-DRB11302, HLA-DRB11501
AGWLKVATGGIAKCT						30063180,24113055,74312009: DRB1_0101, DRB1_0701, DRB1_0901, DRB1_1302
AGWLKVTTGGIAKCT						82777141: HLA-DRB10101, HLA-DRB10701, HLA-DRB10802, HLA-DRB10901, HLA-DRB11101, HLA-DRB50101
AGWVNLLEDPKRIFL						24113897: HLA-DRB10101, HLA-DRB10301, HLA-DRB10405 , HLA-DRB30101 , HLA-DRB50101
AGYGWESTW		24112077		24112077		24112077: HLA-DRB10401, HLA-DRB11101
AGYGWESTWRPLADE						24112077: HLA-DRB10401, HLA-DRB11101
AGYIQPTGQTLLAPH						74311209,30062144,24112033: HLA-DRB10101, HLA-DRB10701, HLA-DRB10901, HLA-DRB10901
AGYRDEE	82776132,74311338,24112163,30062280				82776132,74311338,24112163,30062280	82776132,74311338,24112163,30062280: HLA-DRB10101, HLA-DRB10405, HLA-DRB10901, HLA-DRB11101, HLA-DRB11501, HLA-DRB50101, HLA-DRB10405
AGYRDEEIAQAAAAV						82776132,74311338,24112163,30062280: HLA-DRB10101
AGYRFSEENFMTMSE					74312853	74312853: HLA-DRB10101, HLA-DRB10401, HLA-DRB10405, HLA-DRB10701, HLA-DRB30101, HLA-DRB50101
AGYSRQGNL				82775861,30062041,24111929,74311118		82775861,30062041,24111929,74311118: HLA-DRB10101, HLA-DRB10401, HLA-DRB10405, HLA-DRB10401
AGYSRQGNLYAGDTQ						82775861,30062041,24111929,74311118: HLA-DRB10101, HLA-DRB10401, HLA-DRB10401
AGYVAVGQNAVGTDL						82775861,30062041,24111929,74311118: HLA-DRB10101
AGYYVAIRHGRSYTT						161986536,24113206,30063267,31983559,161950133: DRB1_0101, DRB1_0401, DRB1_0405, DRB1_0701, DRB1_0802, DRB1_1101, DRB1_1302, DRB1_1501, DRB4_0101, DRB5_0101, HLA-DRB10101, HLA-DRB10405, HLA-DRB10701, HLA-DRB10901, HLA-DRB11101 , HLA-DRB11501, HLA-DRB50101 , HLA-DRB50101, HLA-DRB11101, HLA-DRB11501
AHAEGKFSL				30062956,24112822,74311907,82776766		30062956,24112822,74311907,82776766: HLA-DRB10101, HLA-DRB10701, HLA-DRB10901, HLA-DRB11302
AHAEGKFSLGAGVGV						30062956,24112822,74311907,82776766: HLA-DRB10101, HLA-DRB10701, HLA-DRB10901, HLA-DRB11302
AHANFLRSNPSYKVT						30062096,56479690,74311265,82776019: HLA-DRB10101, HLA-DRB10301, HLA-DRB10401, HLA-DRB10404 , HLA-DRB10405 , HLA-DRB10701, HLA-DRB10901, HLA-DRB11101, HLA-DRB11302, HLA-DRB11501, HLA-DRB30101, HLA-DRB50101, HLA-DRB10101 , HLA-DRB10404, HLA-DRB10405, HLA-DRB10701
AHANIDGISIRLCLN						56404024,82524617,74314979: HLA-DRB10101 , HLA-DRB11501, HLA-DRB10101
AHCDIHLPDPLPADL						82777747: HLA-DRB10101
AHCDINLPDPLPADL						74312853: HLA-DRB11302
AHDGTVNISGSFRRN					24112356,74311500,82776234	24112356,74311500,82776234: HLA-DRB10701, HLA-DRB50101
AHDMSVYFV				82777309,30062613,161485924,74311638		82777309,30062613,161485924,74311638: DRB1_0101, DRB1_0405, DRB1_1302
AHDMSVYFVKTGDNN						82777309,30062613,161485924,74311638: DRB1_0101, DRB1_0405
AHEAGEFFMRAGSAT						82776609,30062779,24112655,74312394: DRB1_0101, DRB1_0401, DRB1_1501, DRB5_0101, HLA-DRB10101, HLA-DRB10401, HLA-DRB11101, HLA-DRB10401
AHEISHVTQRHLARA					74313020	74313020: HLA-DRB10101, HLA-DRB10701, HLA-DRB11101, HLA-DRB40101, HLA-DRB50101
AHENELGDFVLHMDG						82776746,24113164: HLA-DRB10301
AHFSLNEDAFATSFH						82777500: DRB1_0101, DRB1_0401
AHFTQYGYL				30062956,24112822,74311907,82776766		30062956,24112822,74311907,82776766: HLA-DRB10101, HLA-DRB10401, HLA-DRB10404, HLA-DRB10405, HLA-DRB10701, HLA-DRB10901, HLA-DRB11101, HLA-DRB11501, HLA-DRB50101, HLA-DRB11101 , HLA-DRB10404 , HLA-DRB11501
AHFTQYGYLRTTLAG						30062956,24112822,74311907,82776766: HLA-DRB10101, HLA-DRB10401, HLA-DRB10404, HLA-DRB10405, HLA-DRB10701, HLA-DRB10901, HLA-DRB11101, HLA-DRB50101, HLA-DRB11101 , HLA-DRB10404
AHHGMVIVPIGYAAQ						30062541,24112417,74311561: HLA-DRB10101, HLA-DRB10802, HLA-DRB11501, HLA-DRB10101, HLA-DRB11501
AHHNMITDLILHNHP					74312163	82776927,74312163: DRB1_0101, DRB1_0301, DRB1_0401, DRB1_0404, DRB1_0405, DRB1_0901, DRB4_0101, HLA-DRB10101, HLA-DRB10301, HLA-DRB10401, HLA-DRB30101, HLA-DRB40101
AHIIKRVKNSSCTHP						31983559,74314841: HLA-DRB10401, HLA-DRB10404, HLA-DRB10405, HLA-DRB10701, HLA-DRB10802, HLA-DRB11101, HLA-DRB11501, HLA-DRB40101, HLA-DRB10405
AHIPLNAGKNPVLTT						82524571: HLA-DRB10101, HLA-DRB10701 , HLA-DRB11302
AHIPLNVGKNPVLTT					74314926,56404015	74314926,56404015: HLA-DRB10101, HLA-DRB10701, HLA-DRB11302, HLA-DRB11501
AHITNASLSHPSRWL						82776746,24113164: HLA-DRB10101, HLA-DRB10701, HLA-DRB10802
AHKAKVQKATKVAMN						30063171,56479949,74312018: HLA-DRB10101, HLA-DRB10701, HLA-DRB10802, HLA-DRB11101, HLA-DRB11302, HLA-DRB40101 , HLA-DRB50101, HLA-DRB10101 , HLA-DRB40101
AHLNAKNTTKLEYLN						30063232,24113112,74312163: DRB1_0101, DRB1_0701, DRB1_1302, HLA-DRB10701, HLA-DRB50101
AHLNTKTTTKLE	82776927					82776927: DRB1_0101, DRB1_0401, DRB1_0404, DRB1_0405, DRB1_0701, DRB1_1101, DRB1_1302, DRB1_1501 , DRB5_0101
AHLNTKTTTKLEYLN						82776927: DRB1_0101, DRB1_0701
AHNQLEFVQLESCEW						30063232,24113112: DRB1_0101, DRB1_0405, DRB1_0701, DRB4_0101, DRB4_0101
AHNQLNSCA				74312163		74312163: HLA-DRB10101, HLA-DRB10401, HLA-DRB10404, HLA-DRB10405, HLA-DRB10701, HLA-DRB10901, HLA-DRB11101, HLA-DRB50101
AHNSSCKVL				74314886,82776233		74314886: DRB1_0101, DRB1_0301, DRB1_0401, DRB1_0404 3, DRB1_0405, DRB1_0701, DRB1_0901, DRB1_1101, DRB5_0101
AHNSSCKVLEYFINK						74314886: DRB1_0101, DRB1_0701
AHPTLPIPSYARITN						82775902: HLA-DRB10101, HLA-DRB11501, HLA-DRB50101
AHQALAYSL			74314909,74314902	74314909,31983556,74314902		74314909,31983556,74314902: DRB1_0101, DRB1_0401, DRB1_0405 , DRB1_0701, DRB1_0901 , DRB1_1302, DRB1_1501 , DRB4_0101, DRB5_0101, HLA-DRB10101, HLA-DRB10401 , HLA-DRB10701, HLA-DRB10802, HLA-DRB10901, HLA-DRB40101, HLA-DRB50101, HLA-DRB10401
AHQALAYSLGNAKSD						31983556,74314902: HLA-DRB10101, HLA-DRB10401 , HLA-DRB10901, HLA-DRB50101, HLA-DRB10401
AHQALAYSLGNKKAD			74314909			74314909: DRB1_0101, DRB1_0401, DRB1_1501 , DRB4_0101, DRB5_0101
AHQALAYSLGNKKADIAL			74314909			:
AHRGVDFAMPQGTPV						161986536: DRB1_0101, DRB1_0401, DRB1_0701, DRB4_0101, DRB5_0101
AHSEGVQEV		74312747,24113604,82776174		74312747,24113604,82776174		74312747,24113604,82776174: DRB1_0901, HLA-DRB10101
AHSQLLTQL				30062095		30062095: HLA-DRB10101, HLA-DRB10401, HLA-DRB10404 , HLA-DRB10405, HLA-DRB10701, HLA-DRB10901, HLA-DRB11302, HLA-DRB40101, HLA-DRB50101
AHSQLLTQLQQQLSD						30062095: HLA-DRB10101, HLA-DRB10404 , HLA-DRB10405, HLA-DRB40101
AHTFPYVECRNNSAQ						82777162: DRB1_0101, DRB1_0405 , DRB5_0101
AHTTAKVTV				74312853		74312853: HLA-DRB10101, HLA-DRB10701, HLA-DRB10901, HLA-DRB11101, HLA-DRB11302, HLA-DRB40101
AHTTAKVTVSQMGRV						74312853: HLA-DRB10701, HLA-DRB40101
AHTYAISSL				56479816,82777308		56479816,82777308: HLA-DRB10101, HLA-DRB10401, HLA-DRB10404, HLA-DRB10405, HLA-DRB10701, HLA-DRB10901, HLA-DRB11101, HLA-DRB11501, HLA-DRB40101, HLA-DRB50101, HLA-DRB11101 , HLA-DRB40101
AHTYAISSLLVLSLT						56479816,82777308: HLA-DRB10101, HLA-DRB10401, HLA-DRB10404, HLA-DRB10405, HLA-DRB10701, HLA-DRB10901, HLA-DRB11101, HLA-DRB11501, HLA-DRB40101, HLA-DRB50101, HLA-DRB11101 , HLA-DRB40101
AHVASASTI				30062347,30062347		30062347: HLA-DRB10101, HLA-DRB10401, HLA-DRB10405, HLA-DRB10701, HLA-DRB10802
AHVASASTIPNRDAR						30062347: HLA-DRB10401, HLA-DRB10405, HLA-DRB10802
AHWYVESSL				82777380,161986504		82777380,82777547,161986504: HLA-DRB10101, HLA-DRB10401, HLA-DRB10404, HLA-DRB10405, HLA-DRB10701, HLA-DRB10901, HLA-DRB11101, HLA-DRB30101, HLA-DRB50101, HLA-DRB10401 , HLA-DRB10404
AHWYVESSLSTIDAA						82777380,82777547,161986504: HLA-DRB10101, HLA-DRB10401, HLA-DRB10404, HLA-DRB10405, HLA-DRB10701, HLA-DRB10901, HLA-DRB11101, HLA-DRB10401 , HLA-DRB10404
AHYADAIRY				24113897		24113897: HLA-DRB10301, HLA-DRB10701, HLA-DRB10802, HLA-DRB11101, HLA-DRB11302, HLA-DRB30101
AHYADAIRYNARTPL						24113897: HLA-DRB10301, HLA-DRB10701, HLA-DRB10802, HLA-DRB11101, HLA-DRB11302, HLA-DRB30101
AHYYQRRPDNDDMA	82777494					:
AI	82524583,30062167,24112056,74311180,74314932,82775914,161986536,31983589,31983575,24113206,74314924,30063267,56404024,74311498,30063129,161950133,82524617,24112354,74314979,74313020,82524569,82775597,82524577	82777568,30063180,82776232,82777309,30062167,30062613,24112056,56479769,161485924,24113055,74314929,74311180,74311638,74312009,74314932,82775914,161986536,31983578,31983575,24113206,30063267,56404024,74312967,74311466,74311466,74311498,30063129,82777855,82777141,82524617,82777826,24112354,56479816,24113773,74314979,82776132,74311338,74312862,74312736,74312859,82524574,82775684,82775861,82776181,8…	74314886,82777568,30063180,82776927,56479769,24113055,74314929,74312009,74314932,161986536,31983589,31983578,31983575,24113206,74314924,30063267,31983568,24112356,56404024,74312967,24113897,74314945,74311466,74311500,82775392,30063129,161950133,82777826,24113773,74314979,74313032,82776132,74311209,74311338,24113564,74312859,74313020,74313039,82524569,82524574,82775597,82775861,82776247,82777756,3…	74314886,82776233,82777568,30063180,82776232,24112397,30062538,74313057,74314909,82524583,82775953,82776277,82776927,82777162,82777275,82777309,30062167,30062524,30062613,24112056,56479769,56479789,161485924,24113055,74314929,74314950,74311180,74311544,74311638,74312009,74312625,82775914,161986536,31983589,31983578,24113206,74314924,30063267,31983568,24112356,74314936,31983541,56404024,74312967,3…	74314886,82777568,30063180,24112397,30062538,74314909,82524583,82775953,82776277,82776927,82777162,82777275,30062167,30062524,24112056,56479769,56479789,24113055,74314929,74314950,74311180,74311544,74312009,74312625,74314932,82775914,161986536,31983578,24113206,30063267,31983568,31983541,56404024,24113897,74314945,74311466,82775392,74314986,74311673,161950133,82777141,82524617,82775514,56479816,7…	74314886,82777568,30063180,82776232,24112397,30062538,74313057,74314909,82524583,82775953,82776277,82776927,82777162,82777275,82777309,30062167,30062524,30062613,24112056,56479769,56479789,161485924,24113055,74314929,74314950,74311180,74311544,74311638,74312009,74312625,74314932,82775914,74314993,161986536,31983589,31983578,31983575,24113206,74314924,30063267,31983559,31983568,24112356,74314936,3…
AIACFPLLL				161986504	161986504	161986504: HLA-DRB10101, HLA-DRB10404 , HLA-DRB10405, HLA-DRB10701, HLA-DRB10901, HLA-DRB11101, HLA-DRB11501, HLA-DRB50101
AIACFPLLLMLAGCA					161986504	161986504: HLA-DRB10101, HLA-DRB10404 , HLA-DRB11501
AIADALDGDYRLRSG						74312967,82777826,24113773: HLA-DRB10301, HLA-DRB30101
AIADDAGNV		74312859,82777756,56480092		74312859,82777756,56480092		74312859,82777756,56480092: HLA-DRB10404, HLA-DRB11302
AIADDAGNVSRNPAL						74312859,82777756,56480092: HLA-DRB11302
AIAGVTAMSGFMAMP					82775953,74311209,30062144,24112033	82775953,74311209,30062144,24112033: DRB1_0101, DRB1_0404, DRB1_0405, DRB1_0701, DRB1_0901 , DRB1_1101, DRB1_1302, DRB1_1501, DRB5_0101, HLA-DRB10101, HLA-DRB10401 , HLA-DRB10404 , HLA-DRB10901, HLA-DRB10401, HLA-DRB10404, HLA-DRB10901
AIAIAVALAGFATVA						30062494,56479781,74311514: HLA-DRB10101, HLA-DRB10802, HLA-DRB10901, HLA-DRB11501, HLA-DRB50101
AIAILDDAKILIPLN						24112356,74311500,82776234: HLA-DRB10101, HLA-DRB10301, HLA-DRB11302, HLA-DRB30101
AIAITVALAGFATVA						82776247: HLA-DRB10101, HLA-DRB10802, HLA-DRB10901, HLA-DRB50101
AIALVQDKSRQDDAM						30062095: HLA-DRB10301, HLA-DRB10401
AIASSLQDQLSAVAE						74313032,82777891: HLA-DRB10101, HLA-DRB10901, HLA-DRB40101
AIATDIVQSEGGAIS						30063180,24113055,74312009,82777141: DRB1_0101, DRB1_0701, DRB1_1302, HLA-DRB10701, HLA-DRB10901, HLA-DRB11302
AIATSAALL				56479769,74311466		56479769,74311466: DRB1_0101, DRB1_0301, DRB1_0401, DRB1_0404, DRB1_0405, DRB1_0701, DRB1_0901, DRB1_1101, DRB1_1302, DRB1_1501, DRB5_0101, HLA-DRB10101, HLA-DRB10301, HLA-DRB10401, HLA-DRB10404, HLA-DRB10405, HLA-DRB10701, HLA-DRB10802, HLA-DRB10901 , HLA-DRB11101, HLA-DRB11302, HLA-DRB11501 , HLA-DRB40101, HLA-DRB50101
AIATSAALLTGCQNT						56479769,74311466: DRB1_0101, DRB1_0701, HLA-DRB10101, HLA-DRB10404
AIAVALAGF			30062494,56479781,74311514	30062494,56479781,74311514	30062494,56479781,74311514	30062494,56479781,74311514: HLA-DRB10101, HLA-DRB10401, HLA-DRB10404, HLA-DRB10701 , HLA-DRB10802, HLA-DRB10901, HLA-DRB11501, HLA-DRB50101, HLA-DRB10701, HLA-DRB10404
AIAVALAGFATVAQA						30062494,56479781,74311514: HLA-DRB10101, HLA-DRB10401, HLA-DRB10404, HLA-DRB10802, HLA-DRB11501, HLA-DRB10404
AIAVAVLLSACSANN						24113564,74312697,82776222: HLA-DRB10101, HLA-DRB10401, HLA-DRB10404, HLA-DRB10405, HLA-DRB10701, HLA-DRB10802, HLA-DRB11101, HLA-DRB11501, HLA-DRB10101 , HLA-DRB10802
AIAVERIKEAYNSNM						74312163: HLA-DRB10802, HLA-DRB11302
AIAVSSACHAEVLTY						24112397,74311541,82776274,30062521: DRB1_0101, DRB1_0701, DRB1_0901, HLA-DRB10101, HLA-DRB10701, HLA-DRB10901
AICLQTSAKEISPDF					30063180,24113055,74312009,82777141	30063180,24113055,74312009,82777141: DRB1_0101, DRB1_0301, DRB1_0404, DRB1_0405, DRB1_0701, DRB1_0301 , DRB5_0101, DRB1_0404 , HLA-DRB10101, HLA-DRB10301, HLA-DRB10401, HLA-DRB10701, HLA-DRB10901, HLA-DRB50101
AIEHLDRLSKHYISE						74314886: DRB1_0101, DRB1_0701, DRB1_0802, DRB1_1101, DRB4_0101
AIEQRLEQSLVSIGG						82524583: DRB1_0101, DRB1_0401, DRB1_0404, DRB1_0405, DRB1_1501
AIFDNNRTF				74314944,82524589,31983567		74314944,82524589,31983567: HLA-DRB10101, HLA-DRB10301, HLA-DRB10701, HLA-DRB11101, HLA-DRB11302, HLA-DRB11501, HLA-DRB30101
AIFDNNRTFYVSLVG						74314944,82524589,31983567: HLA-DRB10101, HLA-DRB10301, HLA-DRB10701, HLA-DRB11101, HLA-DRB11302, HLA-DRB11501, HLA-DRB30101
AIFPNPDHT				82775806		82775806: HLA-DRB10101, HLA-DRB10404, HLA-DRB10405, HLA-DRB10701 , HLA-DRB10802 , HLA-DRB11302
AIFSFVFIQLISVGK					24112077	24112077: HLA-DRB10101, HLA-DRB10401, HLA-DRB10404, HLA-DRB10405 , HLA-DRB10701, HLA-DRB11101, HLA-DRB11501, HLA-DRB40101, HLA-DRB50101
AIFTTHATTNYPLFI						161986648,56404036,74315076: HLA-DRB10101, HLA-DRB10401, HLA-DRB10701, HLA-DRB10901, HLA-DRB11302, HLA-DRB11302
AIFWLKKAALQGHTF						30062167,24112056,74311180,82775914: DRB1_0101, DRB1_0404, DRB1_0405, DRB1_0802 , DRB1_0901, DRB1_1101, DRB1_1501, DRB5_0101, DRB1_0802, DRB1_1501 , DRB1_0405 , DRB1_1101 , DRB1_1501
AIFYPYIGRLKVAGK					30062520,56479788	30062520,56479788: HLA-DRB10101, HLA-DRB10404, HLA-DRB10802, HLA-DRB10901, HLA-DRB11101, HLA-DRB11501, HLA-DRB50101
AIGASYVYAWDAKPA						74311209,30062144,24112033,82775955: HLA-DRB10404 , HLA-DRB10405, HLA-DRB10901, HLA-DRB30101, HLA-DRB10404, HLA-DRB10901
AIGDKWLVTEGLKAG						82775806: HLA-DRB10101, HLA-DRB10701 , HLA-DRB10901
AIGFNIELR				30061621,24111500,74310673	30061621,24111500,74310673	30061621,24111500,74310673: HLA-DRB10101, HLA-DRB10405, HLA-DRB10701, HLA-DRB11101, HLA-DRB11302, HLA-DRB30101, HLA-DRB50101, HLA-DRB10101 , HLA-DRB10701 , HLA-DRB11302
AIGFNIELRGLSSNY					30061621,24111500,74310673	30061621,24111500,74310673: HLA-DRB10101, HLA-DRB10405, HLA-DRB11101, HLA-DRB50101, HLA-DRB10101
AIGGYAKGA				24113897		24113897: HLA-DRB10101, HLA-DRB10901, HLA-DRB11501 , HLA-DRB50101
AIGGYAKGAILAGVA						24113897: HLA-DRB10101, HLA-DRB10901
AIGIPAYQNYLRKAA					82775514	82775514: HLA-DRB10101, HLA-DRB10404, HLA-DRB11101, HLA-DRB11501 , HLA-DRB50101
AIGNIAGNA				82775392	82775392	82775392: HLA-DRB10101, HLA-DRB10401, HLA-DRB10404, HLA-DRB10405, HLA-DRB10701, HLA-DRB10802, HLA-DRB11101, HLA-DRB11302, HLA-DRB11501
AIGNIAGNAAIIHFA					82775392	82775392: HLA-DRB10101, HLA-DRB10802, HLA-DRB11302, HLA-DRB11501
AIGYRKFAV				74312853		74312853: HLA-DRB10101, HLA-DRB10401, HLA-DRB10404, HLA-DRB10405, HLA-DRB10701, HLA-DRB10802 , HLA-DRB10901, HLA-DRB11101, HLA-DRB11501, HLA-DRB40101, HLA-DRB50101
AIGYRKFAVISGQKA						74312853: HLA-DRB10101, HLA-DRB10401, HLA-DRB10404, HLA-DRB10405, HLA-DRB10701, HLA-DRB10802 , HLA-DRB10901, HLA-DRB11101, HLA-DRB11501, HLA-DRB40101, HLA-DRB50101
AIGYRKFSV				82777747		82777747,82777891: HLA-DRB10101, HLA-DRB10401 , HLA-DRB10404, HLA-DRB10405, HLA-DRB10701 , HLA-DRB10802, HLA-DRB10901, HLA-DRB11101, HLA-DRB11501 , HLA-DRB40101 , HLA-DRB50101
AIGYRKFSVISGQKA						82777747,82777891: HLA-DRB10101, HLA-DRB10401 , HLA-DRB10404, HLA-DRB10405, HLA-DRB10701 , HLA-DRB10802, HLA-DRB10901, HLA-DRB11101, HLA-DRB11501 , HLA-DRB40101 , HLA-DRB50101
AIHNGVVLTSDNKKN					74314929,82524574	74314929,82524574: DRB1_0301, DRB1_0405 , DRB5_0101, HLA-DRB10401, HLA-DRB10404, HLA-DRB10405, HLA-DRB50101
AIHNGVVLTSDNKRN					31983578	31983578: HLA-DRB10401, HLA-DRB10405
AIHYSLAYTSWSQFQ					74312859,82777756,56480092	74312859,82777756,56480092: HLA-DRB10101, HLA-DRB10401, HLA-DRB10404, HLA-DRB10405, HLA-DRB10701, HLA-DRB10901, HLA-DRB11101 , HLA-DRB11501, HLA-DRB50101, HLA-DRB11101
AIIFGTPTR				30062541,24112417,74311561		30062541,24112417,74311561: HLA-DRB10101, HLA-DRB10401, HLA-DRB10701, HLA-DRB10802, HLA-DRB11101, HLA-DRB11302, HLA-DRB11501, HLA-DRB50101, HLA-DRB10101, HLA-DRB10401 , HLA-DRB11501
AIIFGTPTRFGNMSG						30062541,24112417,74311561: HLA-DRB10101, HLA-DRB10401, HLA-DRB10701, HLA-DRB10802, HLA-DRB11101, HLA-DRB11302, HLA-DRB11501, HLA-DRB10101, HLA-DRB10401 , HLA-DRB11501
AIIHFAGWI				82775392	82775392	82775392: HLA-DRB10101, HLA-DRB10701, HLA-DRB11302, HLA-DRB11501
AIIHFAGWIGLICGA					82775392	82775392: HLA-DRB10101, HLA-DRB10701, HLA-DRB11501
AIKASNYEEINNKVT						74314909,31983556,74314902: DRB1_0405 , HLA-DRB11302
AIKENILIPDQDIKA						74314950,31983541: DRB1_0301 , DRB1_0405 , HLA-DRB10101, HLA-DRB10301, HLA-DRB10405, HLA-DRB11302 , HLA-DRB40101
AIKLAGGDTSKIKAM						74314932,31983575,82524577: DRB1_0101, DRB1_1302, HLA-DRB10101
AIKMIRTSDVIFMKK					31983568,74314945	31983568,74314945: HLA-DRB10101, HLA-DRB10301, HLA-DRB10401, HLA-DRB10404, HLA-DRB10405, HLA-DRB10701, HLA-DRB10802, HLA-DRB10901, HLA-DRB11302, HLA-DRB11501, HLA-DRB30101 , HLA-DRB40101, HLA-DRB10404 , HLA-DRB11302 , HLA-DRB30101
AIKTNKARGKSTDFW						82775597: HLA-DRB11101, HLA-DRB11302, HLA-DRB50101
AIKTSCPGV				82776232		82776232: DRB1_0101, DRB1_0901
AIKTSCPGVGVVVTD						82776232: DRB1_0101, DRB1_0901
AIKTSRPGV	74311498,24112354	74311498,24112354		74311498,24112354		74311498,24112354: HLA-DRB10101, HLA-DRB11302
AIKTSRPGVGVVVTD						74311498,24112354: HLA-DRB10101, HLA-DRB11302
AIKYENAEMIKLLLK						74314886: DRB1_0101, DRB1_0405, DRB1_0701, DRB1_0901, DRB1_1302, DRB4_0101, DRB5_0101
AILAGVATTAVWLNT						24113897: HLA-DRB10101, HLA-DRB10401, HLA-DRB10404, HLA-DRB10701, HLA-DRB10802, HLA-DRB10901
AILASLSYPAIASSL					74313032,82777891	74313032,82777891: HLA-DRB10101, HLA-DRB10401, HLA-DRB10404, HLA-DRB10405, HLA-DRB10701, HLA-DRB10802, HLA-DRB10901, HLA-DRB11101, HLA-DRB11302 , HLA-DRB11501, HLA-DRB10404 , HLA-DRB10802 , HLA-DRB11101 , HLA-DRB11302
AILDDAKIL				24112356,74311500,82776234		24112356,74311500,82776234: HLA-DRB10101, HLA-DRB10301, HLA-DRB10401, HLA-DRB10404, HLA-DRB10701, HLA-DRB10802, HLA-DRB11302, HLA-DRB30101, HLA-DRB40101, HLA-DRB10401 , HLA-DRB10802
AILDDAKILIPLNQA						24112356,74311500,82776234: HLA-DRB10101, HLA-DRB10301, HLA-DRB11302, HLA-DRB30101, HLA-DRB40101
AILGKRFEI				74314909		74314909: DRB1_0101, DRB1_0405 , DRB1_0802, DRB1_1302, DRB1_1501 , DRB5_0101
AILLASVLL				82775597	82775597	82775597: HLA-DRB10101, HLA-DRB10404, HLA-DRB10405 , HLA-DRB10701, HLA-DRB11501 , HLA-DRB40101
AILLASVLLVGCQST					82775597	82775597: HLA-DRB10101, HLA-DRB10404
AILLMPKLGLTDAPN						82775392: HLA-DRB10101, HLA-DRB10404, HLA-DRB11101, HLA-DRB11501, HLA-DRB40101
AILMAFMLTTPAAFA						82776277,30062524,56479789,74311544: DRB1_0101, DRB1_0401, DRB1_0404, DRB1_0405, DRB1_0701, DRB1_0901, DRB1_1101, DRB1_1302 , DRB1_1501, DRB3_0101, DRB4_0101, DRB5_0101, DRB1_1302, DRB3_0101 , DRB4_0101, DRB1_1101 , DRB1_0701
AILQAHENELGDFVL						82776746,24113164: HLA-DRB10901
AILSAIGIPAYQNYL					82775514	82775514: HLA-DRB10101, HLA-DRB10401, HLA-DRB10405 , HLA-DRB10802, HLA-DRB10901, HLA-DRB11501
AILSSMSFA				82777275,74311673	82777275	82777275,74311673: DRB1_0101, DRB1_0401, DRB1_0404, DRB1_0405, DRB1_0701, DRB1_0901, DRB1_1101, DRB1_1302, DRB1_1501, DRB4_0101, DRB5_0101 , HLA-DRB10101, HLA-DRB10401, HLA-DRB10404, HLA-DRB10405 , HLA-DRB10701 , HLA-DRB10802, HLA-DRB10901, HLA-DRB11101, HLA-DRB11501, HLA-DRB40101, HLA-DRB50101
AILSSMSFANFAAVE						74311673: HLA-DRB10101, HLA-DRB10401, HLA-DRB10404, HLA-DRB10405 , HLA-DRB10701 , HLA-DRB10901, HLA-DRB11101, HLA-DRB11501, HLA-DRB50101
AILSSMSFASFAAVE					82777275	82777275: DRB1_0101, DRB1_0401, DRB1_0404, DRB1_0405, DRB1_0901, DRB1_1101, DRB1_1501, DRB4_0101, DRB5_0101
AILVLKEHEYSWALG						30062538: DRB1_0101, DRB1_0301, DRB1_0701, DRB1_1101, DRB1_1302, DRB1_1501, DRB4_0101
AILVPQQGV				82775806	82775806	82775806: HLA-DRB10101, HLA-DRB11302, HLA-DRB40101, HLA-DRB50101
AILVPQQGVTRTPRG						82775806: HLA-DRB10101, HLA-DRB40101, HLA-DRB50101
AIMYHYGEGRPVDLR						30062167,24112056,74311180,82775914,74314993: DRB1_0101, DRB1_0701, DRB1_0901, DRB1_1501, DRB5_0101, DRB1_1501 , DRB1_1501
AINAAGGLTADADWR						30062520,56479788: HLA-DRB10101
AINAKYSRDKESEAD		82777568,56479769,74311466,74311466				82777568,56479769: DRB3_0101
AINCCTSII				56404024,82524617,74314979		:
AINGAEPATFSLSFL						30062613,161485924: DRB1_0901
AINGAEPATFSLSFP						82777309: DRB1_0901
AINGIKTRTNNSIAS						82775684,30061906,56479649: HLA-DRB10401, HLA-DRB10701, HLA-DRB10802, HLA-DRB11302
AINILRELV				31983568,74314945	31983568,74314945	31983568,74314945: HLA-DRB10101, HLA-DRB10301, HLA-DRB10401, HLA-DRB10404, HLA-DRB10405, HLA-DRB10701, HLA-DRB10802, HLA-DRB10901, HLA-DRB11101 , HLA-DRB11501, HLA-DRB40101, HLA-DRB50101, HLA-DRB10404 , HLA-DRB11101
AINILRELVTSAYKK						31983568,74314945: HLA-DRB10101, HLA-DRB10301, HLA-DRB10401, HLA-DRB10404, HLA-DRB10405, HLA-DRB10701, HLA-DRB10802, HLA-DRB10901, HLA-DRB11101 , HLA-DRB11501, HLA-DRB40101, HLA-DRB50101, HLA-DRB10404 , HLA-DRB11101
AINQGTEFI				56479816,82777308		56479816,82777308: HLA-DRB10101, HLA-DRB11302, HLA-DRB40101, HLA-DRB40101
AINRLKNARDLRTNP	74313020		74313020			74313020: HLA-DRB10101, HLA-DRB10401, HLA-DRB10404, HLA-DRB10405, HLA-DRB11302, HLA-DRB50101
AINWLRYMEISRSST						82776746,24113164: HLA-DRB10101, HLA-DRB10401, HLA-DRB10404, HLA-DRB10405, HLA-DRB10802, HLA-DRB10901, HLA-DRB11101, HLA-DRB11501, HLA-DRB40101, HLA-DRB50101
AIP	161986536,24113206,30063267,56404024,161950133,82524617,74314979	74314929,161986536,31983578,24113206,30063267,56404024,82524617,74314979,82524574	161986536,24113206,30063267,161950133	74314886,82776233,74314909,74314929,161986536,31983578,24113206,30063267,56404024,31983556,74314902,161950133,82524617,74314979,82524574	74314929,31983578,56404024,82524617,74314979,82524574	74314886,82776232,74314909,74314929,31983578,56404024,31983556,74314902,74311498,82524617,24112354,74314979,82524574: DRB1_0101, DRB1_0301, DRB1_0404 3, DRB1_0405, DRB1_0701, DRB1_0901, DRB3_0101, DRB4_0101, DRB5_0101, DRB1_0404 , DRB1_0405 , DRB1_0901 , DRB1_0404, DRB1_1101, HLA-DRB10101, HLA-DRB10405 , HLA-DRB10802, HLA-DRB11101, HLA-DRB11302, HLA-DRB11501, HLA-DRB40101, HLA-DRB10101 , HLA-DRB1…
AIPPESRQV				56404024,82524617,74314979		56404024,82524617,74314979: HLA-DRB10101 , HLA-DRB10901, HLA-DRB40101, HLA-DRB10101
AIPPESRQVSFAIIS						56404024,82524617,74314979: HLA-DRB40101
AIPPVFYHEHQSFFL						74314909,31983556,74314902: DRB1_0101, DRB1_0405 , DRB1_0701, DRB1_0901 , DRB3_0101, DRB5_0101, HLA-DRB10101, HLA-DRB10405 , HLA-DRB10701, HLA-DRB10901, HLA-DRB11501, HLA-DRB30101, HLA-DRB50101, HLA-DRB10405
AIPPVFYHEHQSFLD						74314886: DRB1_0101, DRB1_0405, DRB1_0701, DRB1_0901, DRB3_0101
AIPRPSFDSL		31983578				31983578: HLA-DRB10101, HLA-DRB10405 , HLA-DRB11101
AIPRPSFDSLSRNKL						31983578: HLA-DRB10101, HLA-DRB11101
AIPRPSFNSLSHNKL					82524574	82524574: HLA-DRB10101, HLA-DRB10401, HLA-DRB10404, HLA-DRB10405, HLA-DRB10701, HLA-DRB10901, HLA-DRB50101
AIPRPSFNSLSYNKL					74314929	74314929: DRB1_0101, DRB1_0404, DRB1_0405 , DRB1_0701
AIPVRCNTGNAGLVN						82776232,74311498,24112354: DRB1_0101, HLA-DRB10101, HLA-DRB11302
AIQAKLFGNKMKLEP						31983568,74314945: HLA-DRB10101, HLA-DRB11101 , HLA-DRB11501, HLA-DRB50101, HLA-DRB11101
AIQAYKANKALVMNT						74312916: HLA-DRB10101, HLA-DRB10401, HLA-DRB10404, HLA-DRB10405, HLA-DRB10701, HLA-DRB10901, HLA-DRB11101, HLA-DRB11302, HLA-DRB11501, HLA-DRB30101, HLA-DRB50101
AIRAEDGKF	161986536,24113206,30063267,161950133			161986536,24113206,30063267,161950133		161986536,24113206,30063267,161950133: DRB1_0101, DRB1_0401, DRB1_0405, DRB1_0901, HLA-DRB10101, HLA-DRB10301, HLA-DRB10401, HLA-DRB10405, HLA-DRB11101 , HLA-DRB30101, HLA-DRB11101
AIRAEDGKFYDRNGT	161986536,24113206,30063267,161950133					24113206,30063267,161950133: HLA-DRB30101
AIRFAQAGGLYTYNA			24113897		24113897	24113897: HLA-DRB10101, HLA-DRB10401, HLA-DRB10404, HLA-DRB10701, HLA-DRB10901, HLA-DRB11101, HLA-DRB11302, HLA-DRB11501 , HLA-DRB50101
AIRHGRSYTTRYMHL						161986536,24113206,30063267,161950133: DRB1_0101, DRB1_0401, DRB1_0405, DRB1_0701, DRB1_0802, DRB1_0901, DRB1_1302, DRB1_1501, DRB4_0101, DRB5_0101, HLA-DRB10101, HLA-DRB10701, HLA-DRB11501, HLA-DRB11501
AIRVGYERKLNGWDN						30061621,24111500,74310673: HLA-DRB11101
AIRYNARTPLQGSLL						24113897: HLA-DRB10101, HLA-DRB10701, HLA-DRB10802, HLA-DRB10901, HLA-DRB11101, HLA-DRB11302
AISADSLLA				74312625	74312625	74312625: DRB1_0101, DRB1_0301, DRB1_0401, DRB1_0404 , DRB1_0405 , DRB1_0701, DRB1_0901 , DRB5_0101
AISADSLLAKDAFRA					74312625	74312625: DRB1_0101, DRB1_0701
AISALIAVKHGNYSS						82776927: DRB1_0101, DRB1_0701, DRB1_1101, DRB1_1501 , DRB4_0101, DRB5_0101
AISATSGVA		82777568,56479769,74311466,74311466		82777568,56479769,74311466		82777568,56479769,74311466: DRB1_0101, DRB1_0701, DRB1_0901, HLA-DRB10101, HLA-DRB10401, HLA-DRB10701, HLA-DRB10802, HLA-DRB10901
AISATSGVASQ		82777568,56479769,74311466,74311466				82777568,56479769,74311466: DRB1_0101, DRB1_0701, DRB1_0901, HLA-DRB10101, HLA-DRB10401, HLA-DRB10701, HLA-DRB10802, HLA-DRB10901
AISATSGVASQLSRS						82777568,56479769,74311466: DRB1_0101, DRB1_0701, DRB1_0901, HLA-DRB10101, HLA-DRB10701, HLA-DRB10901
AISLLSSASSQVKLG						74313020: HLA-DRB10101, HLA-DRB10301, HLA-DRB10401, HLA-DRB10404, HLA-DRB10405, HLA-DRB10701, HLA-DRB10802, HLA-DRB10901, HLA-DRB11101, HLA-DRB11302, HLA-DRB11501 , HLA-DRB50101
AISLSTLATVNGRHP						30063180,24113055,74312009,82777141: DRB1_0101, DRB1_0401, DRB1_0404, DRB1_0405, DRB1_0701, DRB1_0401, DRB1_1101, DRB1_1501, DRB1_0404 , HLA-DRB10101, HLA-DRB10401, HLA-DRB10404, HLA-DRB10701, HLA-DRB50101
AISMIVNGF				82777162		82777162: DRB1_0101, DRB1_0404, DRB1_0701, DRB1_0901, DRB1_1501
AISMIVNGFCKDVFS						82777162: DRB1_0101, DRB1_0404, DRB1_0901
AISPSVPNEIKPVIQ						82777747: HLA-DRB10701 , HLA-DRB10901, HLA-DRB11302
AISQNGFFR				82777309,30062613,161485924,74311638		82777309,30062613,161485924,74311638: DRB1_0101, DRB1_0401, DRB1_0404, DRB1_0405, DRB1_0901, DRB1_1302, DRB1_1501, DRB1_0404 , DRB1_0901 , DRB1_1501
AISQNGFFRLVDSNG						82777309,30062613,161485924,74311638: DRB1_0101, DRB1_0401, DRB1_0404, DRB1_0405, DRB1_0901, DRB1_1501, DRB1_0404 , DRB1_0901 , DRB1_1501
AISSGLNAY				82777568,56479769,74311466	82777568,56479769,74311466	82777568,56479769,74311466: DRB1_0101, DRB1_0401, DRB1_0404, DRB1_0405, DRB1_0701, DRB1_0901, DRB1_1101, DRB1_1302 , DRB1_1501, DRB5_0101, DRB1_1302, HLA-DRB10101, HLA-DRB10401, HLA-DRB10404, HLA-DRB10701, HLA-DRB10802, HLA-DRB10901 , HLA-DRB11302, HLA-DRB11501 , HLA-DRB40101, HLA-DRB50101
AISSGLNAYKAATLS						82777568,56479769,74311466: DRB1_0101, DRB1_0701, DRB1_0901, DRB1_1302 , DRB1_1501, DRB5_0101, DRB1_1302, HLA-DRB10101, HLA-DRB10401, HLA-DRB10404, HLA-DRB10701, HLA-DRB10802, HLA-DRB10901 , HLA-DRB11302, HLA-DRB11501 , HLA-DRB50101
AISSLLVLSLTGCAW					56479816,82777308	56479816,82777308: HLA-DRB10101, HLA-DRB10301, HLA-DRB10401, HLA-DRB10404, HLA-DRB10701, HLA-DRB11101, HLA-DRB11501, HLA-DRB40101, HLA-DRB11101 , HLA-DRB40101
AISSSKRTDDQNSPLYIGNGDRAETYTGGLKY		74312736				:
AISSSKRTWDQNNTGLIGTGDRAETYTGGLKY		82776181				:
AITKALDMV				82777418		82777418: HLA-DRB10101, HLA-DRB40101
AITPEIATRLEYQWT						82776247,30062494,56479781,74311514: HLA-DRB10101
AITVALAGF			82776247	82776247		82776247: HLA-DRB10101, HLA-DRB10401, HLA-DRB10404, HLA-DRB10701, HLA-DRB10802, HLA-DRB10901, HLA-DRB11501, HLA-DRB50101
AITVALAGFATVAQA						82776247: HLA-DRB10101, HLA-DRB10401, HLA-DRB10404, HLA-DRB10901, HLA-DRB11501
AITWHARFA				24112077	24112077	24112077: HLA-DRB10101, HLA-DRB10401, HLA-DRB10405 , HLA-DRB10701, HLA-DRB10802, HLA-DRB10901, HLA-DRB11101, HLA-DRB11501, HLA-DRB50101
AITWHARFAYDKEKT						24112077: HLA-DRB50101
AITWKYPSCILRGDN						82777162: DRB1_0101, DRB1_0701, DRB1_0901, DRB5_0101
AIVAARDAI			82777568,56479769,74311466	82777568,56479769,74311466	56479769	82777568,56479769,74311466: DRB1_0101, DRB1_0301, DRB1_0401, DRB1_0404, DRB1_0405, DRB1_0701, DRB1_0901, DRB1_1101, DRB5_0101, HLA-DRB10101, HLA-DRB10301, HLA-DRB10401, HLA-DRB10404, HLA-DRB10405, HLA-DRB10701, HLA-DRB10802, HLA-DRB10901 , HLA-DRB11101, HLA-DRB40101, HLA-DRB50101
AIVAARDAISATSGV						82777568,56479769,74311466: DRB1_0101, DRB1_0404, HLA-DRB10101, HLA-DRB10802
AIVADLRGKALLSKG						74313039: HLA-DRB10101, HLA-DRB10301, HLA-DRB10802, HLA-DRB11101, HLA-DRB11501
AIVRGWIEY				74314986,74314871	74314986,74314871	74314986,74314871: HLA-DRB10101, HLA-DRB10901, HLA-DRB11101, HLA-DRB11501, HLA-DRB50101, HLA-DRB50101
AIVRGWIEYYGKFWS					74314986,74314871	74314986,74314871: HLA-DRB11501
AIVTSAALL				82777568	82777568	82777568: DRB1_0101, DRB1_0301, DRB1_0401, DRB1_0404, DRB1_0405, DRB1_0701, DRB1_0901, DRB1_1101, DRB1_1302 , DRB1_1501, DRB4_0101
AIVTSAALLTGCQNT						82777568: DRB1_0101, DRB1_0701, DRB1_1302
AIYARAKIERFAGDL						56480092: HLA-DRB10101, HLA-DRB10701, HLA-DRB10901, HLA-DRB11101
AIYDAEPGSNLTASG						82775902: HLA-DRB10101
AIYEKAKEV	31983589,74314924,82524569		31983589,74314924,82524569	31983589,74314924,82524569		31983589,74314924,82524569: DRB1_0101, DRB1_0701, DRB1_0901, DRB1_1302, HLA-DRB10101, HLA-DRB11302
AIYEKAKEVSS	31983589,74314924,82524569		31983589,74314924,82524569			31983589,74314924,82524569: DRB1_0101, DRB1_0701, DRB1_0901, DRB1_1302, HLA-DRB10101
AIYEKAKEVSSALSK						31983589,74314924,82524569: DRB1_0101, DRB1_0901, DRB1_1302, HLA-DRB10101
AIYLAMGEV				82775392	82775392	82775392: HLA-DRB10101, HLA-DRB10401, HLA-DRB10404, HLA-DRB10405, HLA-DRB10701, HLA-DRB10901, HLA-DRB11302, HLA-DRB11501, HLA-DRB40101
AIYLAMGEVLNEQFG						82775392: HLA-DRB10101, HLA-DRB10401, HLA-DRB10404, HLA-DRB10405, HLA-DRB10901
AIYLGENNV				82775585		82775585: HLA-DRB10101 , HLA-DRB10401, HLA-DRB10404, HLA-DRB10405, HLA-DRB11302, HLA-DRB11501
AIYLGENNVAEATGA						82775585: HLA-DRB10101 , HLA-DRB10401, HLA-DRB10404, HLA-DRB10405, HLA-DRB11302
AIYRLGTDGLQLYSS						82777141: HLA-DRB10101, HLA-DRB10301, HLA-DRB10401, HLA-DRB10901, HLA-DRB30101
AK	74314886,82777568,30063232,24112397,82777494,31983789,82524476,82776804,30061716,30062287,24112170,56479769,24113112,74314925,74314929,74314931,161986536,31983589,31983586,31983578,31983590,24113206,74314924,74314926,30063267,31983559,74314936,82775547,30062291,31983556,24112174,74314841,74314902,74311345,74311349,74311466,74312163,30063129,82524576,161950159,161950133,82524571,30063169,30063171,…	74314886,82777568,30063180,24112397,31983789,82524476,82776804,82777309,30061716,30062613,56479769,161485924,24113055,74312009,161986536,31983589,31983590,24113206,74314924,74314926,30063267,74314936,82775547,30062291,31983556,24112174,74314902,74311466,74311466,30063129,161950159,82777141,82524571,30063169,30063171,56479949,74311930,74312018,74314944,74311541,24113564,30061734,56404015,56479616,…	82777568,30063180,82776232,24112397,82777494,82776804,82776927,30062287,24112170,56479769,24113055,74314950,74311180,74312009,161986536,31983589,24113206,74314924,30063267,31983559,31983541,30062291,24112174,24113897,74314841,74311345,74311349,74311466,74311498,30063129,161950133,82775514,30063169,30063171,24112354,56479949,74311930,82776132,74311541,74311338,74312853,82524569,82775597,82776274,8…	74314886,82776233,82777568,30063180,30063232,82776232,24112397,82524583,82776804,82776927,82777275,82777309,82777530,30062287,30062613,24112170,56479769,161485924,24113055,24113112,74314925,74314929,74314931,74314950,74311180,74311638,74312009,74312625,161986536,31983589,31983586,31983578,31983590,24113206,74314924,30063267,31983568,24112356,74314936,31983541,30062291,31983556,24112174,24113897,7…	82777568,30063180,30063232,82776232,24112397,82524583,82776804,82776927,82777309,82777530,30061716,30062613,56479769,161485924,24113055,24113112,74314925,74314929,74314931,74314950,74311180,74311638,74312009,74312625,161986536,31983589,31983586,31983578,31983590,24113206,74314924,74314926,30063267,31983559,24112356,74314936,31983541,82775547,24113897,74314841,74311466,74311498,74311500,74312163,3…	74314886,82777568,30063180,30063232,82776232,24112397,82524583,82777494,82776804,82776927,82777275,82777309,82777530,30061716,30062287,30062613,24112170,56479769,161485924,24113055,24113112,74314925,74314929,74314931,74314950,74311180,74311638,74312009,74312625,161986536,31983589,31983586,31983578,31983590,24113206,74314924,74314926,30063267,31983559,31983568,24112356,74314936,31983541,82775547,3…
AKAAFYPDINLMAFL						82777380,82777547,161986504: HLA-DRB10101, HLA-DRB10301, HLA-DRB10401, HLA-DRB10405, HLA-DRB10901, HLA-DRB11501, HLA-DRB30101, HLA-DRB10401
AKAATTLKF				82777309	82777309	82777309: DRB1_0101, DRB1_0404, DRB1_0701, DRB1_1302, DRB1_1501, DRB5_0101
AKAATTLKFNANGTL					82777309	82777309: DRB1_0101, DRB1_0701, DRB1_1302, DRB1_1501
AKAAVETARINLAYT						82775806: HLA-DRB10101, HLA-DRB10701 , HLA-DRB10802 , HLA-DRB40101
AKAESNLSI				82777380,161986504	82777380,161986504	82777380,82777547,161986504: HLA-DRB10101, HLA-DRB10401, HLA-DRB10701, HLA-DRB11501, HLA-DRB50101, HLA-DRB10401 , HLA-DRB10405, HLA-DRB10802, HLA-DRB11302
AKAESNLSIASYNKA					82777380,161986504	82777380,82777547,161986504: HLA-DRB10101, HLA-DRB11501, HLA-DRB50101
AKAGHPLTL				82775585		82775585: HLA-DRB10101 , HLA-DRB10401, HLA-DRB10701, HLA-DRB10901, HLA-DRB11101, HLA-DRB11501, HLA-DRB40101, HLA-DRB50101
AKAGHPLTLAQSGWI						82775585: HLA-DRB10101 , HLA-DRB10701, HLA-DRB10901, HLA-DRB11501, HLA-DRB40101
AKAGVSVAQAQYDLM						82776132,74311338,24112163,30062280: HLA-DRB10101, HLA-DRB40101, HLA-DRB40101
AKAIANQGCAEMDSG						74311466: HLA-DRB40101
AKAILLASV			82775597	82775597	82775597	82775597: HLA-DRB10101, HLA-DRB10405 , HLA-DRB10701, HLA-DRB11501 , HLA-DRB40101
AKAILLASVLLVGCQ					82775597	82775597: HLA-DRB10101, HLA-DRB11501 , HLA-DRB40101
AKAKAVYQQVISKYP						30062095: HLA-DRB10101, HLA-DRB10401, HLA-DRB10405, HLA-DRB10701, HLA-DRB10901, HLA-DRB11101, HLA-DRB40101, HLA-DRB50101
AKALGNNINGTPVNY						74311466: HLA-DRB11302
AKALPDISAISALIA						82776927: DRB1_0101, DRB1_0404, DRB1_0701, DRB1_0901, DRB1_1302, DRB4_0101
AKAQAAANIAQLTVN						82775806: HLA-DRB10101, HLA-DRB11302
AKARTLGMY				74313020	74313020	74313020: HLA-DRB10101, HLA-DRB10301, HLA-DRB10401, HLA-DRB10405, HLA-DRB10701, HLA-DRB10802, HLA-DRB10901, HLA-DRB11101, HLA-DRB11501 , HLA-DRB50101
AKARTLGMYNSGRNQ					74313020	74313020: HLA-DRB10101, HLA-DRB10405, HLA-DRB11501 , HLA-DRB50101
AKASFKAIEHLDRLS						74314886: DRB1_0101, DRB1_0405, DRB1_0701, DRB1_0901, DRB1_1101, DRB4_0101, DRB5_0101
AKASLEQAQAQLAQA						82776132,74311338,24112163,30062280: HLA-DRB10101, HLA-DRB40101, HLA-DRB40101
AKASYKFDIAGSPLT						74311209,30062144,24112033,82775955: HLA-DRB10101, HLA-DRB10401 , HLA-DRB10404 , HLA-DRB10405, HLA-DRB10701, HLA-DRB10901, HLA-DRB30101, HLA-DRB50101, HLA-DRB10401, HLA-DRB10404, HLA-DRB10901
AKAVATQDGPQIDFS		161986504				:
AKAVYQQVI				30062095		30062095: HLA-DRB10101, HLA-DRB10401, HLA-DRB10404 , HLA-DRB10405, HLA-DRB10701, HLA-DRB10802, HLA-DRB10901, HLA-DRB11101, HLA-DRB11501, HLA-DRB40101, HLA-DRB50101
AKAVYQQVISKYPGT						30062095: HLA-DRB10101, HLA-DRB10401, HLA-DRB10404 , HLA-DRB10405, HLA-DRB10701, HLA-DRB10802, HLA-DRB10901, HLA-DRB11101, HLA-DRB11501, HLA-DRB40101, HLA-DRB50101
AKAYSFDEV				74311930	74311930	74311930: HLA-DRB10101, HLA-DRB10401, HLA-DRB10404, HLA-DRB10405, HLA-DRB10901, HLA-DRB30101, HLA-DRB50101
AKAYSFDEVIVDSNG					74311930	74311930: HLA-DRB10401, HLA-DRB10404, HLA-DRB10405, HLA-DRB30101
AKCLKSGQL				74312853		74312853: HLA-DRB10101
AKCTQYGNNGTLSVS						30063180,24113055,74312009: DRB1_0101, DRB1_0405
AKDAFRASF				74312625	74312625	74312625: DRB1_0101, DRB1_0301, DRB1_0701, DRB1_1501, DRB5_0101
AKDAFRASFHLHFLR					74312625	74312625: DRB1_0101, DRB1_0701, DRB5_0101
AKDASAMIL				30062520,56479788		30062520,56479788: HLA-DRB10101, HLA-DRB10401 , HLA-DRB10404, HLA-DRB10701, HLA-DRB10901, HLA-DRB11101, HLA-DRB11302 , HLA-DRB10401, HLA-DRB11302
AKDASAMILGTEFQL						30062520,56479788: HLA-DRB10101
AKDKGAT	24112397,74311541,82776274,30062521	24112397,74311541,30062521			24112397,74311541,82776274,30062521	24112397,74311541,82776274,30062521: DRB1_0802, DRB1_1302, DRB3_0101, HLA-DRB10101, HLA-DRB10701, HLA-DRB11101, HLA-DRB11302, HLA-DRB30101, HLA-DRB50101, HLA-DRB11101
AKDKGATI		74311541				24112397,74311541,82776274,30062521: DRB1_0802, DRB1_1302, DRB3_0101, HLA-DRB10101, HLA-DRB10701, HLA-DRB11101, HLA-DRB11302, HLA-DRB30101, HLA-DRB11101
AKDKGATIDVAKLFD						24112397,30062521: DRB3_0101, HLA-DRB30101
AKDKGATIDVAKRFD						74311541,82776274: HLA-DRB30101
AKDNMTAGTAINWLR						82776746: HLA-DRB10101, HLA-DRB10701, HLA-DRB10901
AKDSGDH	30062956,24112822,74311907,82776766	30062956,24112822,74311907,82776766			30062956,24112822,74311907,82776766	30062956,24112822,74311907,82776766: HLA-DRB10101, HLA-DRB10401, HLA-DRB10405, HLA-DRB11101, HLA-DRB50101, HLA-DRB11101
AKDVTTSLSKVLKNI						31983589,74314924,82524569: DRB1_0101, DRB1_0701, DRB1_0802, DRB1_0901, DRB1_1101 , DRB5_0101, HLA-DRB10101, HLA-DRB10701, HLA-DRB10901, HLA-DRB11101, HLA-DRB50101
AKDYALAFF				74311180	74311180	74311180: DRB1_0101, DRB1_1302, DRB1_1501
AKDYALAFFWYKQAA					74311180	74311180: DRB1_0101, DRB1_1501
AKEEARVKR				74313032,82777891		74313032,82777891: HLA-DRB10101, HLA-DRB10301 , HLA-DRB40101, HLA-DRB50101, HLA-DRB10301
AKEIS		30063180,24113055,74312009,82777141		30063180,24113055,74312009,82777141	30063180,24113055,74312009,82777141	30063180,24113055,74312009,82777141: DRB1_0101, DRB1_0301, DRB1_0401, DRB1_0404, DRB1_0405, DRB1_0701, DRB1_0301 , DRB1_0401, DRB1_1501, DRB5_0101, DRB1_0404 , HLA-DRB10101, HLA-DRB10301, HLA-DRB10401, HLA-DRB10701, HLA-DRB10901, HLA-DRB40101, HLA-DRB50101
AKEISPDFI				30063180,24113055,74312009,82777141	30063180,24113055,74312009,82777141	30063180,24113055,74312009,82777141: DRB1_0405, DRB1_0701, HLA-DRB10101, HLA-DRB10301, HLA-DRB10701, HLA-DRB10901
AKELRKRVSQWLKMV	82777494					82777494: DRB1_0101, DRB1_0701, DRB1_0802, DRB1_0901, DRB1_1101, DRB1_1501, DRB4_0101, DRB5_0101
AKENRLSQSKFRCQV						30063169,24113307: HLA-DRB11101, HLA-DRB50101
AKEVS	31983589,74314924,82524569	31983589,74314924,82524569	31983589,74314924,82524569	31983589,74314924,82524569	31983589,74314924,82524569	31983589,74314924,82524569: DRB1_0101, DRB1_0701, DRB1_0901, DRB1_1101 , DRB1_1302, DRB5_0101, HLA-DRB10101, HLA-DRB10701, HLA-DRB10901, HLA-DRB11101, HLA-DRB50101
AKEVSSALSKVLSKI						31983589,74314924,82524569: DRB1_0101, DRB1_0701, DRB1_0901, DRB1_1101 , DRB1_1302, DRB5_0101, HLA-DRB10101, HLA-DRB10701, HLA-DRB10901, HLA-DRB11101, HLA-DRB50101
AKFKYGPVW				74311209,30062144,24112033	74311209,30062144,24112033	74311209,30062144,24112033: HLA-DRB10101, HLA-DRB10401 , HLA-DRB10701, HLA-DRB10901, HLA-DRB11101, HLA-DRB11501, HLA-DRB50101, HLA-DRB10401, HLA-DRB10901
AKFKYGPVWARAGYI						74311209,30062144,24112033: HLA-DRB10101, HLA-DRB10401 , HLA-DRB10701, HLA-DRB10901, HLA-DRB11101, HLA-DRB11501, HLA-DRB50101, HLA-DRB10401, HLA-DRB10901
AKFLATHYQQTNLDW						30061621,24111500: HLA-DRB10101, HLA-DRB10404, HLA-DRB10405, HLA-DRB10701, HLA-DRB11101
AKFTSQARW				82775597		82775597: HLA-DRB10901, HLA-DRB11101, HLA-DRB11302
AKFTSQARWMDDGTS						82775597: HLA-DRB11101, HLA-DRB11302
AKFYIEGSRNYISNK					161986648,56404036,74315076	161986648,56404036,74315076: HLA-DRB10101, HLA-DRB10401, HLA-DRB10405, HLA-DRB10701, HLA-DRB10901, HLA-DRB11101, HLA-DRB11501, HLA-DRB30101, HLA-DRB50101, HLA-DRB11501 , HLA-DRB10405
AKGAILAGV			24113897	24113897	24113897	24113897: HLA-DRB10101, HLA-DRB10401, HLA-DRB10701, HLA-DRB10802, HLA-DRB10901, HLA-DRB11101
AKGAILAGVATTAVW			24113897			24113897: HLA-DRB10101, HLA-DRB10401, HLA-DRB10701, HLA-DRB10802, HLA-DRB10901
AKGDLAKAQAAANIA						82775806: HLA-DRB10101, HLA-DRB10401 , HLA-DRB11302, HLA-DRB40101, HLA-DRB50101
AKGDYPDDAVFTGSV						30061621,24111500,74310673: HLA-DRB30101
AKGETPFE		30063129		30063129		30063129: HLA-DRB10101, HLA-DRB10901, HLA-DRB11101
AKGETPFEI				30063129		30063129: HLA-DRB10101, HLA-DRB10901, HLA-DRB11101
AKGETPFEINSRIGY						30063129: HLA-DRB11101
AKGFLRFPTAKQFRI						161986536,24113206,74314924,30063267,31983559,161950133: DRB1_0101, DRB1_0401, DRB1_0404 , DRB1_0405, DRB1_0701, DRB1_0802, DRB1_0901, DRB1_1101, DRB1_1501, DRB5_0101, HLA-DRB10101, HLA-DRB10401, HLA-DRB10404, HLA-DRB10405, HLA-DRB10701, HLA-DRB10802, HLA-DRB10901, HLA-DRB11101 , HLA-DRB11501, HLA-DRB30101, HLA-DRB40101, HLA-DRB50101 , HLA-DRB10404 , HLA-DRB50101, HLA-DRB11101, HLA-DRB11501
AKGIWNHGSPLFMEI						82775684,30061906,56479649: HLA-DRB10101, HLA-DRB10701, HLA-DRB10901, HLA-DRB11302, HLA-DRB11501
AKGNVRQQR		74313020		74313020	74313020	74313020: HLA-DRB10101, HLA-DRB11302, HLA-DRB40101, HLA-DRB50101
AKGNVRQQRAAQ		74313020			74313020	74313020: HLA-DRB10101, HLA-DRB11302, HLA-DRB40101, HLA-DRB50101
AKGNVRQQRAAQYGR					74313020	74313020: HLA-DRB10101, HLA-DRB11302, HLA-DRB40101, HLA-DRB50101
AKGTMFKLHFTEYDN						30062144,24112033: HLA-DRB10101, HLA-DRB10404, HLA-DRB10405, HLA-DRB10901 , HLA-DRB11101
AKGVVSLTGQESLNG					82775514	82775514: HLA-DRB10101, HLA-DRB10401, HLA-DRB10404, HLA-DRB40101
AKGYVINSAGGNDQM						30062291,24112174,74311349,82776115: HLA-DRB10101, HLA-DRB10401 , HLA-DRB10901, HLA-DRB11101, HLA-DRB11302, HLA-DRB50101 , HLA-DRB10401, HLA-DRB10901 , HLA-DRB50101, HLA-DRB10901 , HLA-DRB10101
AKIAKALGNNINGTP						82777568,56479769,74311466: DRB1_0101, DRB1_0404, DRB1_1302 , DRB1_1302, HLA-DRB10101, HLA-DRB10404, HLA-DRB10405, HLA-DRB10701, HLA-DRB10802, HLA-DRB11302
AKIANSINDINEQYL						74314925,31983586: DRB1_0405, DRB4_0101, HLA-DRB10404, HLA-DRB10802 , HLA-DRB11302 , HLA-DRB30101, HLA-DRB40101
AKIERFAGDLGQLVA						74312859,82777756,56480092: HLA-DRB10101, HLA-DRB10901, HLA-DRB30101
AKIHVSYDL				82524583	82524583	82524583: DRB1_0101, DRB1_0301, DRB1_0405, DRB1_0701, DRB1_0802, DRB1_0901, DRB1_1302, DRB3_0101, DRB4_0101, DRB5_0101
AKIHVSYDLDDKNIS					82524583	82524583: DRB1_0301, DRB1_0405, DRB3_0101, DRB4_0101
AKILIPLNQASKDYS					24112356,74311500,82776234	24112356,74311500,82776234: HLA-DRB10101, HLA-DRB10401, HLA-DRB10404, HLA-DRB10802, HLA-DRB11101, HLA-DRB40101, HLA-DRB50101, HLA-DRB10401 , HLA-DRB10802
AKILKRYSSDMDLFN					31983578,82524574	31983578,82524574: HLA-DRB10101, HLA-DRB10401, HLA-DRB10404, HLA-DRB10405 , HLA-DRB10701, HLA-DRB10802, HLA-DRB10901, HLA-DRB11101, HLA-DRB11501, HLA-DRB30101, HLA-DRB10405
AKILKRYSSNMDLFN					74314929	74314929: DRB1_0101, DRB1_0401, DRB1_0404, DRB1_0405 , DRB1_0701, DRB1_0901, DRB1_1101, DRB1_1302, DRB1_1501, DRB4_0101
AKINSQILNEQLKNY						74314931,31983590,82524576: DRB1_0101, DRB4_0101, HLA-DRB10101, HLA-DRB40101
AKKAASKSM	30063171,56479949	30063171,56479949		30063171,56479949		30063171,56479949: HLA-DRB10101, HLA-DRB10701, HLA-DRB50101, HLA-DRB10101
AKKAASKSMTKSKTA	30063171,56479949	30063171,56479949				30063171,56479949: HLA-DRB10701, HLA-DRB50101
AKKDWFDFY				82775684,30061906,56479649		82775684,30061906,56479649: HLA-DRB10405
AKKDWFDFYGYADAP						82775684,30061906,56479649: HLA-DRB10405
AKKLAKQQV				30063129		30063129: HLA-DRB10101, HLA-DRB30101, HLA-DRB40101
AKKLAKQQVEGASAM						30063129: HLA-DRB10101, HLA-DRB40101
AKKRISGEF				74314944,82524589,31983567		74314944,82524589,31983567: HLA-DRB11101, HLA-DRB50101
AKLAEKAAAAGASGY						30062287,24112170,74311345: DRB1_0101, HLA-DRB10101
AKLAFDSLR				31983589,74314924,82524569		31983589,74314924,82524569: DRB1_0101, DRB1_0301, DRB1_0401, DRB1_0404, DRB1_0405, DRB1_0901, DRB1_1101 , DRB1_1501 , DRB5_0101, HLA-DRB10101, HLA-DRB10301, HLA-DRB10401, HLA-DRB10405, HLA-DRB10901, HLA-DRB11101, HLA-DRB40101, HLA-DRB50101, HLA-DRB10301 , HLA-DRB10404, HLA-DRB10405 , HLA-DRB40101
AKLAFDSLRNQRKNT						31983589,74314924,82524569: DRB1_0101, DRB1_0301, DRB1_0401, DRB1_0404, DRB1_0405, DRB1_1101 , DRB1_1501 , DRB5_0101, HLA-DRB10101, HLA-DRB10401, HLA-DRB10405, HLA-DRB11101, HLA-DRB50101, HLA-DRB10404, HLA-DRB10405
AKLALGEDY				74312853		74312853: HLA-DRB10101, HLA-DRB10301, HLA-DRB10405, HLA-DRB10901, HLA-DRB11101, HLA-DRB40101
AKLALGEDYLRSDIF						74312853: HLA-DRB10301
AKLASLSDGTVFEPV						24113307: HLA-DRB10101, HLA-DRB10401
AKLATLSDGTVFEPV						30063169: HLA-DRB10101, HLA-DRB10301, HLA-DRB10401
AKLEGYQEDQAKKLA						30063129: HLA-DRB10101, HLA-DRB30101
AKLFDSGVAVGVWAA						24112397,30062521: DRB1_0101, DRB1_0401, DRB1_0701, DRB1_0901, DRB1_1501, HLA-DRB10101, HLA-DRB10701, HLA-DRB10901, HLA-DRB11302
AKLFGNKMKLEPQLL						31983568,74314945: HLA-DRB10101, HLA-DRB10701, HLA-DRB11101 , HLA-DRB40101, HLA-DRB11101
AKLGWSQYHDTGFID						82776247: HLA-DRB10701, HLA-DRB10901
AKLGWSQYHDTGFIN						74311514: HLA-DRB10701, HLA-DRB10901
AKLGWSQYHDTGFIP						30062494,56479781: HLA-DRB10701 , HLA-DRB10901, HLA-DRB10701
AKLGYPITDDLDIYT					82776247,30062494,56479781,74311514	82776247,30062494,56479781,74311514: HLA-DRB10301, HLA-DRB30101, HLA-DRB10301
AKLLATHYQQTNLDW						74310673: HLA-DRB11101, HLA-DRB40101
AKLPRTEGL	161986536,24113206,30063267,161950133	161986536,24113206,30063267		161986536,24113206,30063267,161950133		161986536,24113206,30063267,161950133: DRB1_0101, DRB5_0101, HLA-DRB10101
AKLPRTEGLTGSDR	161986536,24113206,30063267,161950133	161986536,24113206,30063267				:
AKLPRTEGLTGSDRR	161986536,24113206,30063267,161950133	161986536				:
AKLPRTEGLTGSDRREFLAQ	161986536,24113206,30063267,161950133					:
AKLTIPVDM				30063129		30063129: HLA-DRB10101, HLA-DRB10301, HLA-DRB10701, HLA-DRB10901, HLA-DRB11302, HLA-DRB11501, HLA-DRB30101, HLA-DRB40101
AKLTIPVDMATELMT						30063129: HLA-DRB10101, HLA-DRB10301, HLA-DRB30101, HLA-DRB40101
AKNDLMPPF				82524589		82524589: HLA-DRB10101, HLA-DRB30101
AKNDLMPPFNITQKV						82524589: HLA-DRB10101
AKNITADLQGRYPWT						82776746,24113164: HLA-DRB10301, HLA-DRB30101, HLA-DRB30101
AKNKKLHQL	31983589,74314924,82524569			31983589,74314924,82524569		31983589,74314924,82524569: DRB1_0404, DRB1_0405, DRB1_0802, DRB4_0101, HLA-DRB10101, HLA-DRB10405, HLA-DRB11101, HLA-DRB40101, HLA-DRB50101, HLA-DRB10405 , HLA-DRB40101
AKNKKLHQLRQNIEH	31983589,74314924,82524569					31983589,74314924,82524569: DRB1_0404, DRB1_0405, DRB1_0802, DRB4_0101, HLA-DRB10405, HLA-DRB40101, HLA-DRB10405 , HLA-DRB40101
AKNLERHLV	74314931,31983590			74314931,31983590,82524576	74314931,31983590,82524576	74314931,31983590,82524576: DRB1_0101, DRB1_0401, DRB1_0405, DRB1_1101, DRB1_1501, DRB5_0101, HLA-DRB10101, HLA-DRB10401, HLA-DRB10404, HLA-DRB10802, HLA-DRB11501, HLA-DRB50101
AKNLERHLVFRCWEN					82524576	82524576: HLA-DRB10404
AKNLERHLVFRCWGN					74314931,31983590	74314931,31983590: DRB1_0101, DRB1_1501, HLA-DRB10404, HLA-DRB10802, HLA-DRB11501
AKNLMSDGNVQIVKT					30063180,24113055,74312009,82777141	30063180,24113055,74312009,82777141: DRB1_0101, DRB1_0301, DRB1_0404, DRB1_0405, DRB1_0701, DRB1_0301 , DRB1_1302, DRB1_0404 , HLA-DRB10101, HLA-DRB10301, HLA-DRB10401, HLA-DRB10404, HLA-DRB11302, HLA-DRB30101
AKNLQWSHDAKCLKS						74312853: HLA-DRB10701, HLA-DRB30101
AKNMHPETR	24113564,74312697,82776222	24113564,74312697,82776222		24113564,74312697,82776766,82776222		:
AKNNLANIV				74312916		74312916: HLA-DRB10101, HLA-DRB10401, HLA-DRB10405, HLA-DRB10701, HLA-DRB10802, HLA-DRB11101, HLA-DRB11302, HLA-DRB40101, HLA-DRB50101
AKNNLANIVRQTNKL						74312916: HLA-DRB10101, HLA-DRB10802, HLA-DRB11101, HLA-DRB11302, HLA-DRB40101
AKNPSNPQL	31983789,74314936	31983789,74314936		74314936		74314936: HLA-DRB10101, HLA-DRB10404, HLA-DRB10701, HLA-DRB11302
AKNSIQHSF				31983590		31983590: HLA-DRB10101, HLA-DRB10401, HLA-DRB10404, HLA-DRB10405, HLA-DRB10701, HLA-DRB10901, HLA-DRB40101, HLA-DRB50101
AKNSIQHSFTGRDIK						31983590: HLA-DRB10701, HLA-DRB40101
AKNTTKLEY	30063232,74312163			30063232,24113112,74312163		30063232,24113112,74312163: DRB1_0101, DRB1_0401, DRB1_0404, DRB1_0405, DRB1_0701, DRB1_1302, DRB1_1501, DRB4_0101, DRB5_0101, DRB4_0101 , HLA-DRB10101, HLA-DRB10404, HLA-DRB10405, HLA-DRB10701, HLA-DRB11101, HLA-DRB11501, HLA-DRB40101, HLA-DRB50101
AKNTTKLEYLNLSNN						30063232,24113112,74312163: DRB1_0101, DRB1_0401, DRB1_0404, DRB1_0405, DRB1_1501, DRB4_0101, DRB4_0101 , HLA-DRB10101, HLA-DRB10404, HLA-DRB10405, HLA-DRB40101
AKPATWQSNPDAYYD		30062144,24112033				30062144,24112033: HLA-DRB30101
AKPIMSQANPELEQQ						30062520,56479788: HLA-DRB10101, HLA-DRB10401 , HLA-DRB10802, HLA-DRB11302 , HLA-DRB40101, HLA-DRB10401, HLA-DRB11302, HLA-DRB40101
AKQADLILY				82776746,24113164		82776746,24113164: HLA-DRB10101, HLA-DRB10802, HLA-DRB11101, HLA-DRB11501, HLA-DRB40101
AKQADLILYARLPAQ						82776746,24113164: HLA-DRB10101, HLA-DRB10802, HLA-DRB11101, HLA-DRB11501, HLA-DRB40101
AKQFRISSNFNPRRT					161986536,24113206,30063267,161950133	161986536,24113206,74314924,30063267,31983559,161950133: DRB1_0101, DRB1_0401, DRB1_0404 , DRB1_0405, DRB1_1101, DRB1_1501, DRB5_0101, HLA-DRB10101, HLA-DRB10401, HLA-DRB10404, HLA-DRB10405, HLA-DRB10701, HLA-DRB10802, HLA-DRB11101 , HLA-DRB11501, HLA-DRB50101 , HLA-DRB10404 , HLA-DRB50101, HLA-DRB11101, HLA-DRB11501
AKQGVISKETLEHTK						74312916: HLA-DRB40101
AKQQVEGASAMGQMF						30063129: HLA-DRB10101
AKQTYALPAPPDLSG						82775902: HLA-DRB10101, HLA-DRB10404 , HLA-DRB10405, HLA-DRB10701, HLA-DRB10901
AKRFDSGVAVGIWAA						82776274: HLA-DRB10101, HLA-DRB10701, HLA-DRB10901, HLA-DRB11302, HLA-DRB30101
AKRFDSGVAVGVWAA						74311541: HLA-DRB10101, HLA-DRB10701, HLA-DRB10901, HLA-DRB11302, HLA-DRB30101
AKRHIELSL				74314944,82524589,31983567		74314944,82524589,31983567: HLA-DRB10101, HLA-DRB10301, HLA-DRB10404, HLA-DRB10405 , HLA-DRB10701, HLA-DRB11101, HLA-DRB11501, HLA-DRB40101, HLA-DRB50101, HLA-DRB10405
AKRHIELSLWIIDID						74314944,82524589,31983567: HLA-DRB10101, HLA-DRB10404, HLA-DRB10405 , HLA-DRB10701, HLA-DRB11501, HLA-DRB40101, HLA-DRB10405
AKRSGAAGY				161986536,24113206,30063267,161950133		161986536,24113206,30063267,161950133: DRB1_0101, DRB1_0701, DRB1_0802, DRB1_1101, DRB1_1302, DRB1_1501, DRB5_0101, HLA-DRB10101, HLA-DRB10802, HLA-DRB11101 , HLA-DRB11302, HLA-DRB11501, HLA-DRB11101, HLA-DRB11501
AKRSGAAGYYVAIRH						161986536,24113206,30063267,161950133: DRB1_0101, DRB1_1501, HLA-DRB10101
AKSDMALYL				31983556,74314902		31983556,74314902: HLA-DRB10101, HLA-DRB10301, HLA-DRB10405 , HLA-DRB10901, HLA-DRB11101 , HLA-DRB11501, HLA-DRB30101, HLA-DRB10405, HLA-DRB11101
AKSDMALYLLSKFNF						31983556,74314902: HLA-DRB10101, HLA-DRB10405 , HLA-DRB11101 , HLA-DRB11501, HLA-DRB10405, HLA-DRB11101
AKSEIIEFSNVLYSL					82524569	82524569: HLA-DRB10101, HLA-DRB10404, HLA-DRB10405 , HLA-DRB10701, HLA-DRB11302, HLA-DRB11501, HLA-DRB40101
AKSEILEFSNVLYSL					31983589,74314924	31983589,74314924: DRB1_0101, DRB1_0404, DRB1_0405, DRB1_1501 , HLA-DRB10101, HLA-DRB10405, HLA-DRB10701, HLA-DRB11302, HLA-DRB11501, HLA-DRB40101
AKSFDLPVMKKNTSD						82524595: HLA-DRB11101 , HLA-DRB50101
AKSFELPVM				74314950,31983541		74314950,31983541: DRB1_0101, DRB1_0401, DRB1_0405 , DRB1_0701, DRB1_0901 , DRB4_0101, DRB5_0101, HLA-DRB10101, HLA-DRB10701, HLA-DRB10901, HLA-DRB11302 , HLA-DRB11501, HLA-DRB50101
AKSFELPVMNKNTAD						74314950: DRB1_0101, DRB1_0401, DRB4_0101, DRB5_0101
AKSFRITSVTGPNTL						82777275,74311673,30062645,24112517: DRB1_0101, DRB1_0401, DRB1_0404, DRB1_0405, DRB1_0701, DRB1_1101, DRB5_0101 , HLA-DRB10101, HLA-DRB10401, HLA-DRB10405 , HLA-DRB10701 , HLA-DRB10802, HLA-DRB10901, HLA-DRB11101, HLA-DRB40101, HLA-DRB10405, HLA-DRB10802 , HLA-DRB10701, HLA-DRB10901
AKSGLNRSILDQGWY						30063169,24113307: HLA-DRB40101
AKSSSGVYF				161950159		161950159: HLA-DRB10101, HLA-DRB10404, HLA-DRB10701, HLA-DRB10901, HLA-DRB11101, HLA-DRB11302, HLA-DRB50101
AKSSSGVYFLPGTKT						161950159: HLA-DRB10101, HLA-DRB10404, HLA-DRB10701, HLA-DRB11101, HLA-DRB50101
AKTATTLEF				30062613,161485924		30062613,161485924: DRB1_0101, DRB1_0404, DRB1_0701
AKTATTLEFNANGTL						30062613,161485924: DRB1_0701
AKTRSKHAV	30063171,56479949,74312018	30063171,56479949,74312018		30063171,56479949,74312018		30063171,56479949,74312018: HLA-DRB10101, HLA-DRB10701, HLA-DRB50101, HLA-DRB10101
AKTRSKHAVNKTASA		30063171,56479949,74312018				30063171,56479949,74312018: HLA-DRB50101
AKTTTTASM				82777309,30062613,161485924,74311638		82777309,30062613,161485924,74311638: DRB1_0101, DRB1_0401, DRB1_0404, DRB1_0405, DRB1_0701, DRB1_0901, DRB1_1101 , DRB1_1302, DRB1_1501, DRB5_0101, DRB1_1101, DRB1_0404 , DRB1_0901 , DRB1_1501
AKTTTTASMQINLNS						82777309,30062613,161485924,74311638: DRB1_0101, DRB1_0701, DRB1_0901, DRB1_0901
AKTWAVKFQHQSSFT						82775585: HLA-DRB10405, HLA-DRB10701, HLA-DRB11101, HLA-DRB11501, HLA-DRB40101
AKTYSFDEV				82776804	82776804	82776804: DRB1_0101, DRB1_0301, DRB1_0401 , DRB1_0405, DRB1_0901, DRB1_1101, DRB3_0101, DRB5_0101
AKTYSFDEVIVDSNG					82776804	82776804: DRB1_0301, DRB1_0401 , DRB1_0405, DRB1_0901
AKVADMAGISVSKLK					82775597	82775597: HLA-DRB10101
AKVEYDGLSNSQPLR		82776804,74311930				82776804,74311930: DRB1_0101, DRB1_0401 , DRB1_0405, HLA-DRB10101, HLA-DRB10404, HLA-DRB10405
AKVLLQVKGSSPTAV					82776232,74311498,24112354	82776232,74311498,24112354: DRB1_0101, DRB1_0401, DRB1_0404, DRB1_0405, DRB1_0701, DRB1_0802, DRB1_0901, DRB1_1101, DRB1_1302 , DRB1_1501, DRB4_0101, DRB5_0101, HLA-DRB10101, HLA-DRB10401, HLA-DRB10701, HLA-DRB10802, HLA-DRB10901, HLA-DRB11302, HLA-DRB11501, HLA-DRB40101, HLA-DRB50101, HLA-DRB10401 , HLA-DRB10701 , HLA-DRB10802 , HLA-DRB11101
AKVLVLYYSMYGHIE					30062541,24112417	30062541,24112417: HLA-DRB10101, HLA-DRB10404, HLA-DRB10405, HLA-DRB10701, HLA-DRB10901, HLA-DRB11302, HLA-DRB11501, HLA-DRB50101, HLA-DRB10101
AKVQKATKV				30063171,56479949,74312018		30063171,56479949,74312018: HLA-DRB10101, HLA-DRB10701, HLA-DRB10802, HLA-DRB11101, HLA-DRB11302, HLA-DRB40101 , HLA-DRB50101, HLA-DRB10101 , HLA-DRB40101
AKVQKATKVAMNKLM						30063171,56479949,74312018: HLA-DRB10101, HLA-DRB10701, HLA-DRB10802, HLA-DRB11101, HLA-DRB11302, HLA-DRB40101 , HLA-DRB50101, HLA-DRB10101 , HLA-DRB40101
AKVSLITSDGIKFPQ						82775806: HLA-DRB10101, HLA-DRB10301, HLA-DRB10401 , HLA-DRB10405, HLA-DRB10701 , HLA-DRB10901, HLA-DRB11302, HLA-DRB11501, HLA-DRB30101, HLA-DRB40101, HLA-DRB50101
AKVTVSQMGRVIYET						74312853: HLA-DRB10101, HLA-DRB10701, HLA-DRB11101, HLA-DRB11302, HLA-DRB40101, HLA-DRB50101
AKYDFKNNF				74311209,30062144,24112033,82775955		74311209,30062144,24112033,82775955: HLA-DRB10101, HLA-DRB10301, HLA-DRB10401 , HLA-DRB10404 , HLA-DRB10405, HLA-DRB10701, HLA-DRB10901, HLA-DRB11101, HLA-DRB11501, HLA-DRB30101, HLA-DRB50101, HLA-DRB10401, HLA-DRB10404, HLA-DRB10901
AKYDFKNNFVLEAAF						74311209,30062144,24112033,82775955: HLA-DRB10101, HLA-DRB10301, HLA-DRB10401 , HLA-DRB10404 , HLA-DRB10405, HLA-DRB10701, HLA-DRB10901, HLA-DRB11101, HLA-DRB11501, HLA-DRB10401, HLA-DRB10404, HLA-DRB10901
AKYKSGVTTVKDSVR						74312394: HLA-DRB10401, HLA-DRB10405, HLA-DRB50101
AKYPQATFTSTSVKK						82777530: DRB1_0401 , DRB1_0405, DRB5_0101
AKYQAWNAGFSAEDE						74314925,31983586: DRB1_0101 , DRB1_0901, HLA-DRB10901
AKYQWQNYGAANENE						82775684,30061906,56479649: HLA-DRB10404, HLA-DRB10901
AKYTTTNYF				30061621,24111500,74310673		30061621,24111500,74310673: HLA-DRB10101, HLA-DRB10405, HLA-DRB10701, HLA-DRB11101, HLA-DRB30101, HLA-DRB50101, HLA-DRB10101 , HLA-DRB10701
AKYTTTNYFEFYLPY						30061621,24111500,74310673: HLA-DRB10701, HLA-DRB10701
AKYVAQSDTVGSFFE						74314944,82524589,31983567: HLA-DRB10101, HLA-DRB10401 , HLA-DRB10405 , HLA-DRB30101, HLA-DRB10401, HLA-DRB10405
AL	30063232,24112397,30062538,74314909,82524476,82524570,24113112,74314925,31983589,31983586,74314924,74314926,31983559,31983556,74314841,74314902,74312163,74314986,82524571,74314944,74311541,56404015,74312736,74312853,74313020,82524569,82524589,82776181,82776274,30062041,30062521,31983567,24113600,161986504,82524577,74312916	24112397,82777054,82777309,30062613,30062896,161485924,24113137,74311638,74312223,74312374,161986536,24113206,74314926,30063267,31983559,74312967,24113897,74314841,74312163,82524571,82775514,82777826,24113773,82776132,74314944,74311541,74311338,74311271,56404015,74312736,74312853,74312859,74313020,74313038,82524589,82775861,82776181,82777380,82777756,30062041,30062521,31983567,24111929,24113600,5…	74314886,82777568,30063180,82776232,24112397,74313057,74314909,82775953,82776609,82776804,82776927,82777054,82777309,82777500,30061716,30062287,30062613,24112170,56479769,161485924,24113055,74314925,74314931,74311180,74311638,74312009,74312374,74314932,74312747,161986536,31983589,31983586,31983590,31983575,24113206,74314924,74314926,30063267,31983559,31983568,74314936,82775547,74314841,74314895,7…	74314886,82776233,82777568,30063180,30063232,82776232,24112397,82524488,30062538,74313057,74314909,82775953,82776609,82776804,82776927,82777022,82777054,82777162,82777309,82777500,30061716,30062167,30062287,30062479,30062613,30062896,24112056,24112170,56479769,24112355,161485924,24113055,24113112,24113137,74314925,74314929,74314931,74314950,74311180,74311638,74312009,74312223,74312374,74314932,74…	74314886,82776233,82777568,30063180,30063232,82776232,24112397,30062538,74314909,82776609,82776804,82776927,82777022,82777054,82777162,82777309,82777500,30062167,30062287,30062479,30062613,24112056,24112170,56479769,24112355,161485924,24113055,24113112,74314925,74314929,74314950,74311180,74311638,74312009,74312374,74314932,74312747,82775914,161986536,31983589,31983586,31983578,31983575,24113206,7…	74314886,82776233,82777568,30063180,30063232,82776232,24112397,82524488,30062538,74313057,74314909,82775953,82776609,82776804,82776927,82777022,82777054,82777162,82777309,82777500,30061716,30062167,30062287,30062479,30062613,30062896,24112056,24112170,56479769,24112355,161485924,24113055,24113112,24113137,74314925,74314929,74314931,74314950,74311180,74311638,74312009,74312223,74312374,74314932,74…
ALAADSGAQTNNGQANAAADAGQVAPDARENVAPNNVDNNGVNTGSGGTMLHSDGSSMNNDGMTKDEKHKNTMCKDGRCPDIN		74311271				:
ALAATANGI				74312859,82777756,56480092		74312859,82777756,56480092: HLA-DRB10101, HLA-DRB10701, HLA-DRB11302
ALAATANGIDSNTKI						74312859,82777756,56480092: HLA-DRB11302
ALAAVLAFTAGTSVA						82776107,30062298,56479734,74311357: HLA-DRB10101, HLA-DRB10401, HLA-DRB10404, HLA-DRB10701, HLA-DRB10802, HLA-DRB10901, HLA-DRB11302, HLA-DRB11501 , HLA-DRB10404 , HLA-DRB10802 , HLA-DRB11501
ALADAQQANAAVTAA			82775806			82775806: HLA-DRB10101, HLA-DRB11302
ALADNVVYA			74313038,24113841	74313038,24113841		74313038,24113841: HLA-DRB10101, HLA-DRB10301, HLA-DRB10404, HLA-DRB10802, HLA-DRB10901 , HLA-DRB50101, HLA-DRB10901, HLA-DRB50101
ALADNVVYAADRAGL			74313038,24113841			74313038,24113841: HLA-DRB10802, HLA-DRB50101, HLA-DRB50101
ALAFFWYKQAALQGH						74311180: DRB1_0101, DRB1_0401, DRB1_0404, DRB1_0405, DRB1_0802 , DRB1_0901, DRB1_1101, DRB1_1501, DRB5_0101
ALAFNNLPRPHRVML						161986536,24113206,74314924,30063267,31983559,161950133: DRB1_0101, DRB1_0401, DRB1_0701, DRB1_0802, DRB1_1101, DRB5_0101, HLA-DRB10101, HLA-DRB10404, HLA-DRB10901, HLA-DRB11101 , HLA-DRB11302, HLA-DRB50101 , HLA-DRB10404 , HLA-DRB50101, HLA-DRB11101
ALAGFATVA				82776247,30062494,56479781,74311514	30062494,56479781,74311514	82776247,30062494,56479781,74311514: HLA-DRB10101, HLA-DRB10401, HLA-DRB10404, HLA-DRB10802, HLA-DRB10901, HLA-DRB11501, HLA-DRB50101, HLA-DRB10404
ALAGFATVAQAAPKD						82776247,30062494,56479781,74311514: HLA-DRB10101, HLA-DRB10401, HLA-DRB10404, HLA-DRB10901, HLA-DRB50101, HLA-DRB10404
ALAGNTDTA				30062896,24113137,74312223		30062896,24113137,74312223: DRB1_0101
ALAGRLDQA			74313020	74313020		74313020: HLA-DRB10101, HLA-DRB10301, HLA-DRB10401, HLA-DRB10405, HLA-DRB10701, HLA-DRB10901, HLA-DRB11101, HLA-DRB11302, HLA-DRB30101, HLA-DRB40101, HLA-DRB50101
ALAGRLDQAISLLSS						74313020: HLA-DRB10101, HLA-DRB10301, HLA-DRB10401, HLA-DRB10405, HLA-DRB10701, HLA-DRB10901, HLA-DRB11302, HLA-DRB30101, HLA-DRB40101
ALAIAGVTA				82775953,74311209,30062144,24112033		82775953,74311209,30062144,24112033: DRB1_0101, DRB1_0404, DRB1_0405, DRB1_0701, DRB1_0901 , DRB1_1101, DRB1_1302, DRB1_1501, DRB5_0101, HLA-DRB10101, HLA-DRB10401 , HLA-DRB10404 , HLA-DRB10701, HLA-DRB10802, HLA-DRB10901, HLA-DRB50101, HLA-DRB10401, HLA-DRB10404, HLA-DRB10901 , HLA-DRB11101
ALAIAGVTAMSGFMA						82775953,74311209,30062144,24112033: DRB1_0101, DRB1_0404, DRB1_0405, DRB1_0701, DRB1_0901 , DRB1_1101, DRB1_1302, DRB1_1501, DRB5_0101, HLA-DRB10101, HLA-DRB10401 , HLA-DRB10404 , HLA-DRB10802, HLA-DRB50101, HLA-DRB10401, HLA-DRB10404
ALAKEEARV				82777891		82777891: HLA-DRB10301, HLA-DRB10901, HLA-DRB40101, HLA-DRB50101
ALAKGFLRF				161950133		161950133: HLA-DRB10101, HLA-DRB10401, HLA-DRB10404, HLA-DRB10405, HLA-DRB10701, HLA-DRB10802, HLA-DRB10901, HLA-DRB11101, HLA-DRB11501 , HLA-DRB30101, HLA-DRB50101
ALAKGFLRFPTAKQF						161950133: HLA-DRB10101, HLA-DRB10401, HLA-DRB10404, HLA-DRB10405, HLA-DRB10701, HLA-DRB10802, HLA-DRB10901, HLA-DRB11101, HLA-DRB11501 , HLA-DRB30101, HLA-DRB50101
ALALGTTLL				74312862,82777761,24113718	74312862,82777761,24113718	74312862,82777761,24113718: HLA-DRB10101, HLA-DRB10401, HLA-DRB10404, HLA-DRB10701, HLA-DRB10802, HLA-DRB10901, HLA-DRB11101 , HLA-DRB11501 , HLA-DRB40101, HLA-DRB50101, HLA-DRB10404 , HLA-DRB10701 , HLA-DRB10802 , HLA-DRB10901 , HLA-DRB11101, HLA-DRB11501, HLA-DRB40101
ALALGTTLLVGCASS					74312862,82777761,24113718	74312862,82777761,24113718: HLA-DRB10101, HLA-DRB10401, HLA-DRB10404, HLA-DRB10404
ALAMSGSYSSVWAED						74312853: HLA-DRB10101, HLA-DRB10401, HLA-DRB10901, HLA-DRB11501
ALARLFECY				82776232,74311498,24112354	82776232,74311498,24112354	82776232,74311498,24112354: DRB1_0101, DRB1_0301, DRB1_0401, DRB1_0404, DRB1_0405, DRB1_0701, DRB1_0901, DRB1_1101, DRB1_1302 , DRB1_1501, DRB4_0101, DRB5_0101, HLA-DRB10101, HLA-DRB10404 , HLA-DRB10802, HLA-DRB11501, HLA-DRB50101, HLA-DRB10404, HLA-DRB10802
ALARLFECYNIPAGD						82776232,74311498,24112354: DRB1_0101, DRB1_0401, DRB1_0404, DRB1_0405, HLA-DRB10404 , HLA-DRB10404
ALARVHLSSPVEMAK						82775597: HLA-DRB10101, HLA-DRB10301, HLA-DRB10401, HLA-DRB10405 , HLA-DRB10701, HLA-DRB10901, HLA-DRB11501
ALASLELAQQFVDKN						74313039: HLA-DRB10101, HLA-DRB10405 , HLA-DRB40101
ALATVQQLDPIYVDV						82775806: HLA-DRB10101, HLA-DRB40101
ALAVAVALI				74312859,82777756,56480092	74312859,82777756,56480092	74312859,82777756,56480092: HLA-DRB10101, HLA-DRB10401, HLA-DRB10404, HLA-DRB10701, HLA-DRB10802, HLA-DRB10901, HLA-DRB11101 , HLA-DRB11501, HLA-DRB40101, HLA-DRB50101, HLA-DRB11101
ALAVAVALISTQAWS						74312859,82777756,56480092: HLA-DRB10101, HLA-DRB10401, HLA-DRB10404, HLA-DRB11501, HLA-DRB40101
ALAVGVILGVGALIG						74313039: HLA-DRB10101
ALAVTTLLSGSAFAH						82776609,30062779,24112655,74312394: DRB1_0101, DRB1_0404, DRB1_1101, DRB1_1501, HLA-DRB10101, HLA-DRB10401, HLA-DRB10404, HLA-DRB10701, HLA-DRB11101, HLA-DRB11501, HLA-DRB10401 , HLA-DRB10404 , HLA-DRB11501
ALAYNGNLTALDLRS					74313038,24113841	74313038,24113841: HLA-DRB10101, HLA-DRB10401, HLA-DRB10404, HLA-DRB10405
ALAYSLGNAKSDMAL						31983556,74314902: HLA-DRB10101, HLA-DRB10401 , HLA-DRB10901, HLA-DRB50101, HLA-DRB10401
ALAYSLGNKKADIAL			74314909			74314909: DRB1_0101, DRB1_0401, DRB1_1101, DRB1_1501 , DRB5_0101
ALCLLAVAGLSGCDQ						82776804,74311930: DRB1_0101, DRB1_0404, HLA-DRB10101, HLA-DRB10901
ALCVPAIFTTHATTN					161986648,56404036,74315076	161986648,56404036,74315076: HLA-DRB10101, HLA-DRB10401, HLA-DRB10701, HLA-DRB10802
ALD	30062538	74312967,82777826,24113773,82776746,24113164	74314936,82775392	74314950,31983541,74312967,74314896,82775392,82777826,24113773,74313038,82776107,82776247,30062298,30062494,56479734,56479781,74311357,74311514,82777418,82524595,24113841	30062538,30062167,24112056,74314950,74311180,74312747,82775914,74314936,31983541,74314896,82775392,24113604,74313038,82776107,30062298,56479734,74311357,82524595,82776746,24113164,24113841	30062538,30062167,24112056,74314950,74311180,74312747,82775914,74314993,74314936,31983541,74312967,74314896,82775392,82777826,24113604,24113773,74313038,82776107,82776247,30062298,30062494,56479734,56479781,74311357,74311514,82777418,82524595,82776746,24113164,24113841: DRB1_0101, DRB1_0301, DRB1_0401, DRB1_0404, DRB1_0405, DRB1_0701, DRB1_1101, DRB1_1302, DRB3_0101, DRB5_0101, DRB1_0802 , DRB1_0…
ALDESPRITRKGLII						82776746,24113164: HLA-DRB10701
ALDFSYEQSRIRSVD					82776107,30062298,56479734,74311357	82776107,30062298,56479734,74311357: HLA-DRB10101, HLA-DRB10301, HLA-DRB10401, HLA-DRB10405, HLA-DRB10701, HLA-DRB10901, HLA-DRB11101, HLA-DRB30101, HLA-DRB50101, HLA-DRB10405
ALDGDYRLRSGMKTA						74312967,82777826: HLA-DRB10101, HLA-DRB11101, HLA-DRB50101
ALDGDYRLRSGMKTT						24113773: HLA-DRB10101, HLA-DRB11101, HLA-DRB50101
ALDGIILAMGIFYGG					82775392	82775392: HLA-DRB10101
ALDKLAKNPSNPQLL						74314936: HLA-DRB10101, HLA-DRB10701, HLA-DRB11302
ALDLRSGQI				74313038,24113841	74313038,24113841	74313038,24113841: HLA-DRB10101, HLA-DRB10301, HLA-DRB11101, HLA-DRB40101, HLA-DRB50101, HLA-DRB50101
ALDLRSGQIMWKREL					74313038,24113841	74313038,24113841: HLA-DRB10101, HLA-DRB40101, HLA-DRB50101, HLA-DRB50101
ALDLYRKVQSSGTRD					30062167,24112056,74311180,82775914	30062167,24112056,74311180,82775914,74314993: DRB1_0101, DRB1_0401, DRB1_0405, DRB1_0701, DRB1_0802 , DRB1_0901, DRB1_1101, DRB1_1501, DRB4_0101, DRB5_0101, DRB1_0802, DRB1_1501 , DRB1_0405 , DRB1_1101 , DRB1_1501
ALDMDVTTGYGPEIF						74312747,24113604: DRB1_0101, DRB3_0101, HLA-DRB10901, HLA-DRB30101
ALDNINLNF				74314950,31983541,82524595	74314950,31983541,82524595	74314950,31983541,82524595: DRB1_0301 , DRB1_0405 , DRB1_0701, DRB4_0101, HLA-DRB10405, HLA-DRB10701, HLA-DRB11302 , HLA-DRB11302
ALDNINLNFSSDKQI						74314950,31983541,82524595: DRB1_0301 , DRB1_0405 , DRB1_0701, DRB4_0101, HLA-DRB10405, HLA-DRB10701, HLA-DRB11302 , HLA-DRB11302
ALDQLYSQL				82776247,30062494,56479781,74311514		82776247,30062494,56479781,74311514: HLA-DRB10101, HLA-DRB10401, HLA-DRB10404, HLA-DRB10405, HLA-DRB10901, HLA-DRB40101, HLA-DRB10404 , HLA-DRB10405
ALDQLYSQLSNLDPK						82776247,30062494,56479781,74311514: HLA-DRB10101, HLA-DRB10401, HLA-DRB10404, HLA-DRB10405, HLA-DRB10901, HLA-DRB40101, HLA-DRB10404 , HLA-DRB10405
ALDTDTSDRIKAVKN	30062538					30062538: DRB1_0301
ALDVSNNLL				74314896	74314896	74314896: HLA-DRB10101, HLA-DRB10301, HLA-DRB10401, HLA-DRB10404, HLA-DRB10405, HLA-DRB10701, HLA-DRB10802, HLA-DRB11302, HLA-DRB11501, HLA-DRB30101, HLA-DRB40101
ALDVSNNLLTSLPEN					74314896	74314896: HLA-DRB10101, HLA-DRB10404, HLA-DRB10405, HLA-DRB10701, HLA-DRB11302
ALEA		82777309,30062613,161485924,74311638	82777309,30062287,30062613,24112170,161485924,74311638,74311345	82777309,30062287,30062613,24112170,161485924,74311638,74311345	82777309,30062613,161485924,74311638	82777309,30062287,30062613,24112170,161485924,74311638,74311345: DRB1_0101, DRB1_0301, DRB1_0401, DRB1_0404, DRB1_0405, DRB1_0701, DRB1_0901, DRB1_1501, DRB1_0404 , DRB1_0901 , DRB1_1501 , HLA-DRB10101, HLA-DRB10901
ALEAKLAEKAAAAGA			30062287,24112170,74311345			30062287,24112170,74311345: DRB1_0101, HLA-DRB10101
ALEASNVDLSKELVN						82777309,30062613,161485924,74311638: DRB1_0301
ALEEEEQLI	74314926,82524571,56404015			74314926,82524571,56404015		74314926,82524571,56404015: HLA-DRB40101
ALEEEEQLISQASSK	74314926,82524571,56404015					74314926,82524571,56404015: HLA-DRB40101
ALEELKEKY	31983586			31983586		31983586: HLA-DRB10301, HLA-DRB50101
ALEELKKKY	74314925			74314925		:
ALEKAFNHTPDNSDG	31983589					31983589: DRB1_0405
ALEKVFNHTPDNSDG	74314924,82524569					74314924,82524569: HLA-DRB10405, HLA-DRB10405
ALESINFPQGRNVSI						30063232,24113112,74312163: DRB1_0101, DRB1_0701, HLA-DRB10101, HLA-DRB11302
ALFATGNFEDVRVLR					30061734,82775567,24111612,74310797	30061734,82775567,24111612,74310797: HLA-DRB10301, HLA-DRB10405
ALFLSIANQKEDVAL			74314886			74314886: DRB1_0101, DRB1_0401, DRB1_0404 3, DRB1_0405, DRB1_1501, DRB5_0101
ALFPWLEGTIRYTDV					24112397,74311541,82776274,30062521	24112397,74311541,82776274,30062521: DRB1_0101, DRB1_0404, DRB1_0405, DRB1_0901, DRB5_0101, HLA-DRB10101, HLA-DRB50101
ALFRYSDNESQLASV					74313020	74313020: HLA-DRB10101, HLA-DRB10301, HLA-DRB10401, HLA-DRB10404, HLA-DRB10405
ALFYNSVWRAWRCLF					74311930	74311930: HLA-DRB10101, HLA-DRB10404, HLA-DRB10701 , HLA-DRB10901, HLA-DRB11101, HLA-DRB11501, HLA-DRB50101
ALG		74312374,24113897,74312853	82777568,56479769,74311180,74312374,74311466,74312862,74312853,74313020,82777761,30062956,24112822,74311907,82776766,82777277,24113718	82777568,24112397,30062167,24112056,56479769,74311180,74312374,82775914,24113897,74311466,74311541,74312862,74312736,74312853,74312859,74313020,82776181,82776274,82777547,82777756,82777761,30061621,30062464,30062521,30062956,24111500,24112338,24112822,24113600,56480092,74310673,74311487,74311907,161986504,82776766,82777277,24113718	24113897,30063129,74312862,74312736,74312853,74312859,74313020,82776181,82777547,82777756,82777761,30061621,30062464,30062956,24111500,24112338,24112822,24113600,56480092,74310673,74311487,74311907,161986504,82776766,82777277,24113718	82777568,24112397,30062538,30062167,24112056,56479769,74311180,74312374,82775914,24113897,74311466,30063129,74311541,74312862,74312736,74312853,74312859,74313020,82776181,82776274,82777756,82777761,30061621,30062464,30062521,30062956,24111500,24112338,24112822,24113600,56480092,74310673,74311487,74311907,161986504,82776766,30062520,56479788,82777277,24113718: DRB1_0101, DRB1_0401, DRB1_0404, DRB1…
ALGDENYQSAALGVG						74312853: HLA-DRB10101, HLA-DRB10701
ALGEDYLRSDIFDGF						74312853: HLA-DRB30101
ALGGNSIVL				74312374,24113897		74312374,24113897: DRB1_0101 , DRB1_1302, HLA-DRB10101
ALGHSLAEMKASYAI			82777568,56479769,74311466			82777568,56479769,74311466: DRB1_0101, DRB1_0401, DRB1_0901, DRB1_1302 , DRB1_1501, DRB4_0101, DRB5_0101, DRB1_1302, HLA-DRB10101, HLA-DRB10901 , HLA-DRB11501 , HLA-DRB50101
ALGIGTSSA				74312374		74312374: DRB1_0101 , DRB1_0404, DRB1_0405 , DRB1_0701, DRB1_0901, DRB1_1302, DRB1_1501
ALGIGTSSALGGNSI						74312374: DRB1_0101 , DRB1_0404, DRB1_1302, DRB1_1501
ALGIGVQNA				24113897		24113897: HLA-DRB10101, HLA-DRB10901, HLA-DRB11302, HLA-DRB40101
ALGIGVQNALGGNSI						24113897: HLA-DRB10101, HLA-DRB40101
ALGKTGSTV			74312374	74312374		74312374: DRB1_0101 , DRB1_0401, DRB1_0404, DRB1_0701, DRB1_0901, DRB1_1101, DRB1_1501
ALGKTGSTVANDKAV						74312374: DRB1_0901
ALGNNINGTPVNYKV						74311466: HLA-DRB11302, HLA-DRB50101
ALGNVHYDDNQVILK					30061621,24111500,74310673	30061621,24111500,74310673: HLA-DRB10301, HLA-DRB11302, HLA-DRB30101, HLA-DRB11302
ALGSILLAMASPQAG			74313020			74313020: HLA-DRB10101, HLA-DRB10401, HLA-DRB10404, HLA-DRB10405, HLA-DRB10701, HLA-DRB10802, HLA-DRB10901, HLA-DRB11101, HLA-DRB11302, HLA-DRB11501 , HLA-DRB40101, HLA-DRB50101
ALGTTLLVGCASSGT					74312862,82777761,24113718	74312862,82777761,24113718: HLA-DRB10101, HLA-DRB10404, HLA-DRB10404
ALGTTYYYDDNWTFR					74312859,82777756,56480092	74312859,82777756,56480092: HLA-DRB30101
ALGVAAVASLNVFER					82777277	82777277: HLA-DRB10101, HLA-DRB10404 , HLA-DRB10405, HLA-DRB10701, HLA-DRB10802, HLA-DRB10901, HLA-DRB11501, HLA-DRB50101
ALGVDINYV				82776274		82776274: HLA-DRB10101, HLA-DRB10701, HLA-DRB10901
ALGVDVNYV				24112397,74311541,30062521		24112397,74311541,30062521: DRB1_0101, DRB1_0301, DRB1_0401, DRB1_0405, DRB1_0701, DRB4_0101, HLA-DRB10101, HLA-DRB10701, HLA-DRB10901
ALGVDVNYVKQRDWD						24112397: DRB1_0405, DRB1_0701
ALGVGRDLSTFGAVA						74312853: HLA-DRB10101, HLA-DRB10401
ALGVLIATSAGVAHA			30062956,24112822,74311907,82776766			30062956,24112822,74311907,82776766: HLA-DRB10101, HLA-DRB10401, HLA-DRB10404, HLA-DRB10701, HLA-DRB10802, HLA-DRB10901, HLA-DRB11101, HLA-DRB11302, HLA-DRB11501, HLA-DRB11101 , HLA-DRB10404 , HLA-DRB11501
ALGVVWTGGAWYTGK					30063129	30063129: HLA-DRB10101, HLA-DRB10901, HLA-DRB11501
ALGWILDRGEDPNYK						30062167,24112056,82775914: DRB1_0405, DRB1_0405
ALGWTLDRGEAPNYK						74311180: DRB1_0101
ALGYTDMLPEFGGDT						30062464,24112338,74311487: HLA-DRB10101, HLA-DRB10901
ALHACMAML				82524488,74314993		82524488,74314993: DRB1_0101, DRB1_0401, DRB1_0404, DRB1_0405, DRB1_0701, DRB1_0901, DRB1_1101, DRB1_1302, DRB1_1501, DRB4_0101, DRB5_0101, DRB1_0405, DRB1_0701 , DRB1_1101
ALHACMAMLGYGVRE						82524488,74314993: DRB1_0101, DRB1_0401, DRB1_0404, DRB1_0405, DRB1_0901, DRB1_1101, DRB1_1302, DRB1_1501, DRB4_0101, DRB5_0101, DRB1_0405, DRB1_1101
ALHLSDLFR				82777380,161986504	82777380,161986504	82777380,82777547,161986504: HLA-DRB10101, HLA-DRB10301, HLA-DRB10401, HLA-DRB10404, HLA-DRB10405, HLA-DRB10701, HLA-DRB11101, HLA-DRB30101, HLA-DRB50101, HLA-DRB10401 , HLA-DRB10404
ALHLSDLFRHSAQQM					82777380,161986504	82777380,82777547,161986504: HLA-DRB10101, HLA-DRB10701, HLA-DRB11101
ALHR	74312853					74312853: HLA-DRB10101, HLA-DRB10701, HLA-DRB50101
ALHRTQNMGGTRLLI						74312853: HLA-DRB10101, HLA-DRB10701
ALHSSQISMDVNKSA					74314925,31983586	74314925,31983586: DRB1_0101 , DRB1_0301, DRB1_0401, DRB1_0404, DRB1_0405, DRB1_0901, DRB4_0101, HLA-DRB10301, HLA-DRB10401, HLA-DRB10405, HLA-DRB11302 , HLA-DRB30101
ALIAVKHGNYSSLTP						82776927: DRB1_0101, DRB1_0701, DRB1_1302, DRB1_1501 , DRB4_0101
ALIDCLAPDRRVEIE						82776247,30062494,56479781,74311514: HLA-DRB10301, HLA-DRB10301
ALIGWRYWNSHQVDS					74313039	74313039: HLA-DRB10404 , HLA-DRB10901, HLA-DRB11501
ALILFMGTL				82777022	82777022	82777022: DRB1_0101, DRB1_0401, DRB1_0404, DRB1_0405 , DRB1_0901, DRB1_1101, DRB1_1302, DRB1_1501 , DRB3_0101, DRB4_0101, DRB5_0101
ALILFMGTLVSFYAD						82777022: DRB1_0101, DRB1_0401, DRB1_0404, DRB1_0405 , DRB1_0901, DRB1_1101, DRB1_1302, DRB1_1501 , DRB3_0101, DRB5_0101
ALISTQAWSAGFQLN						74312859,82777756,56480092: HLA-DRB10101, HLA-DRB10701, HLA-DRB10901
ALITMFDRPTFSAGA						74312859,82777756,56480092: HLA-DRB10101, HLA-DRB10401, HLA-DRB10802, HLA-DRB10901, HLA-DRB11101 , HLA-DRB11101
ALIVENNKL				74314895		74314895: HLA-DRB10101, HLA-DRB10301, HLA-DRB10401, HLA-DRB10404, HLA-DRB10405, HLA-DRB10701, HLA-DRB10802, HLA-DRB10901 , HLA-DRB11101 , HLA-DRB11302, HLA-DRB11501, HLA-DRB30101, HLA-DRB40101, HLA-DRB50101
ALIVENNKLTSLPKL						74314895: HLA-DRB10101, HLA-DRB10301, HLA-DRB10404, HLA-DRB11101 , HLA-DRB11302, HLA-DRB50101
ALKEAGGTL				82776804		82776804: DRB1_0101, DRB1_0405, DRB1_0701, DRB1_0901, DRB1_1101, DRB5_0101
ALKEAGGTLGENITM						82776804: DRB1_0101
ALKGLNSKR	82524577			74314932,31983575,82524577		74314932,31983575,82524577: DRB1_0101, DRB1_0401, DRB1_0404, DRB1_0405, DRB1_0802, DRB1_0901 , DRB1_1101, DRB1_1501, DRB5_0101, HLA-DRB10101, HLA-DRB10401, HLA-DRB10404 , HLA-DRB10405, HLA-DRB10901, HLA-DRB11101, HLA-DRB50101, HLA-DRB10404, HLA-DRB11501, HLA-DRB40101
ALKGLNSKRGEPTKL	82524577					74314932,31983575,82524577: DRB1_0101, DRB1_1101, DRB1_1501, DRB5_0101, HLA-DRB10101
ALKINDQMI				82776872	82776872	82776872: HLA-DRB10101, HLA-DRB10405, HLA-DRB10701, HLA-DRB11302, HLA-DRB11501, HLA-DRB30101, HLA-DRB40101, HLA-DRB50101
ALKINDQMIGFGHWE					82776872	82776872: HLA-DRB40101
ALKKELSQKTLTKTS	74314925,31983586					74314925,31983586: DRB1_0101 , DRB4_0101, HLA-DRB10101, HLA-DRB40101, HLA-DRB50101
ALKMGLGWRNVDKLN						74314932,31983575,82524577: DRB1_0101, DRB1_0401, DRB1_0404, DRB1_0405, DRB1_1101, DRB1_1501, DRB4_0101, DRB5_0101, HLA-DRB10101, HLA-DRB10901
ALKNGWPDSQ		161986504				:
ALKRVELGI				82777418		82777418: HLA-DRB10101, HLA-DRB10802, HLA-DRB40101, HLA-DRB50101
ALKRVELGIVTFGPV						82777418: HLA-DRB10101, HLA-DRB40101
ALKTLDTIKGEGWAA			74313039			74313039: HLA-DRB10404
ALKYNAGFDAPEIQL						24112397,82776274,30062521: DRB1_0101, DRB1_0901, HLA-DRB10101, HLA-DRB10405, HLA-DRB10901
ALKYNAGFEAPEIQL						74311541: HLA-DRB10101, HLA-DRB10405, HLA-DRB10901
ALLAIGNIAGNAAII					82775392	82775392: HLA-DRB10101, HLA-DRB10401, HLA-DRB10404, HLA-DRB10405, HLA-DRB10802, HLA-DRB11302
ALLAQPEIA				30063129		30063129: HLA-DRB10101, HLA-DRB10401, HLA-DRB10405, HLA-DRB10901, HLA-DRB11302, HLA-DRB40101
ALLAQPEIANNPELY						30063129: HLA-DRB11302
ALLAQQHTSGEALSL						31983589,74314924,82524569: DRB1_0101, DRB1_0901, HLA-DRB10101, HLA-DRB10401, HLA-DRB10701, HLA-DRB10901
ALLAYTIGAVPCWNC						82524577: HLA-DRB10101, HLA-DRB10901
ALLDGASMI				30063180,24113055,74312009,82777141	30063180,24113055,74312009,82777141	30063180,24113055,74312009,82777141: DRB1_0101, DRB1_0404, DRB1_0405, DRB1_0701, DRB1_0901, DRB1_1302, DRB1_1501, DRB3_0101, DRB4_0101, DRB1_0404 , HLA-DRB10101, HLA-DRB10301, HLA-DRB10401, HLA-DRB10404, HLA-DRB10405, HLA-DRB10701, HLA-DRB10901, HLA-DRB11302, HLA-DRB30101
ALLDGASMIIGYGAD					82777141	82777141: HLA-DRB10101, HLA-DRB11302
ALLDGASMIIGYGAE					30063180,24113055,74312009	30063180,24113055,74312009: DRB1_0101, DRB1_0701, DRB1_0901, DRB1_1302, DRB1_1501
allelle						74311498: HLA-DRB10901
ALLFTTLPL				30063171,56479949,74312018		30063171,56479949,74312018: HLA-DRB10101, HLA-DRB10401, HLA-DRB10404, HLA-DRB10405, HLA-DRB10701, HLA-DRB10802, HLA-DRB10901, HLA-DRB11101, HLA-DRB11501, HLA-DRB40101 , HLA-DRB10101 , HLA-DRB10404 , HLA-DRB40101, HLA-DRB10405
ALLFTTLPLTPMAHA						30063171,56479949,74312018: HLA-DRB10101, HLA-DRB10401, HLA-DRB10404, HLA-DRB10701, HLA-DRB10802, HLA-DRB10901, HLA-DRB11101, HLA-DRB10101 , HLA-DRB10404
ALLGTAGTGNFGTLT						82777309,30062613,161485924,74311638: DRB1_0101, DRB1_1501, DRB1_1501
ALLLHKIRQFIMCLE						74314846: HLA-DRB10101, HLA-DRB10301, HLA-DRB10404, HLA-DRB10701, HLA-DRB10802, HLA-DRB11101, HLA-DRB11302, HLA-DRB11501, HLA-DRB40101, HLA-DRB50101
ALLLLIILV			24113164	82776746,24113164	82776746,24113164	82776746,24113164: HLA-DRB10101, HLA-DRB10401, HLA-DRB10404, HLA-DRB10405, HLA-DRB10701, HLA-DRB10901, HLA-DRB11101, HLA-DRB11501, HLA-DRB50101
ALLLLIILVPLTLLM					82776746,24113164	82776746,24113164: HLA-DRB10101, HLA-DRB10401, HLA-DRB10404, HLA-DRB10701, HLA-DRB11501
ALLLSACTTVTPAYK						30062347: HLA-DRB10101, HLA-DRB10401, HLA-DRB10404 , HLA-DRB10405, HLA-DRB10701, HLA-DRB50101
ALLLVTSAAWAAPAT						82777500: DRB1_0101, DRB1_0401, DRB1_0404, DRB1_0405, DRB1_0701, DRB1_0901 , DRB1_1101, DRB1_1302, DRB1_1501
ALLNYPIVV			74314944,82524589,31983567	74314944,82524589,31983567	74314944,82524589,31983567	74314944,82524589,31983567: HLA-DRB10101, HLA-DRB10401 , HLA-DRB10404, HLA-DRB10405 , HLA-DRB10701, HLA-DRB10802, HLA-DRB10901, HLA-DRB11101, HLA-DRB11302, HLA-DRB11501, HLA-DRB40101, HLA-DRB50101, HLA-DRB10401, HLA-DRB10405
ALLNYPIVVSKQAAK					74314944,82524589,31983567	74314944,82524589,31983567: HLA-DRB10101, HLA-DRB10404, HLA-DRB10802, HLA-DRB10901, HLA-DRB11101, HLA-DRB11302, HLA-DRB11501, HLA-DRB40101, HLA-DRB50101
ALLRLNNLSSSELVS					82776746,24113164	82776746,24113164: HLA-DRB10101, HLA-DRB10401, HLA-DRB10404, HLA-DRB10405, HLA-DRB10701, HLA-DRB10802, HLA-DRB10901, HLA-DRB11101, HLA-DRB11302, HLA-DRB11501, HLA-DRB40101
ALLRSKGRV				82776746,24113164	82776746,24113164	82776746,24113164: HLA-DRB10101, HLA-DRB10701, HLA-DRB10901, HLA-DRB11101, HLA-DRB11302, HLA-DRB11501, HLA-DRB40101, HLA-DRB50101
ALLRSKGRVIDSLDI						82776746,24113164: HLA-DRB10101, HLA-DRB10701, HLA-DRB10901, HLA-DRB11101, HLA-DRB11302, HLA-DRB11501, HLA-DRB40101
ALLSGGVTV				74313038,24113841	74313038,24113841	74313038,24113841: HLA-DRB10101, HLA-DRB10401, HLA-DRB10404, HLA-DRB10901 , HLA-DRB11101, HLA-DRB11302, HLA-DRB50101, HLA-DRB10901, HLA-DRB50101
ALLSGGVTVSGGHVY						74313038,24113841: HLA-DRB10101, HLA-DRB11302
ALLSLGREMFRLEIL						74314895,74314896: HLA-DRB10101, HLA-DRB10301, HLA-DRB11101 , HLA-DRB40101, HLA-DRB11101
ALLSMPVRTGDTIND					82775567	82775567: HLA-DRB10101, HLA-DRB11101, HLA-DRB11302
ALLSMPVRTGDTVND					30061734,24111612,74310797	30061734,24111612,74310797: HLA-DRB10101 , HLA-DRB11101, HLA-DRB11302, HLA-DRB10101
ALLTGCQNTHGIDTN						82777568,56479769,74311466: DRB1_0404, HLA-DRB10404
ALLVAGAANAAEVYN						74312736,82776181,24113600: HLA-DRB10101 , HLA-DRB10401, HLA-DRB10802, HLA-DRB10901, HLA-DRB11302, HLA-DRB10101, HLA-DRB10802
ALLVAGTANAAEIYN						30062464,24112338,74311487: HLA-DRB10101, HLA-DRB10401, HLA-DRB10802, HLA-DRB10901, HLA-DRB11302, HLA-DRB10401 , HLA-DRB10802
ALLVNLGIY				82775861,30062041,24111929,74311118	82775861,30062041,24111929,74311118	82775861,30062041,24111929,74311118: HLA-DRB10101, HLA-DRB10401, HLA-DRB10404, HLA-DRB10405, HLA-DRB10701, HLA-DRB10802, HLA-DRB10901, HLA-DRB11101, HLA-DRB11302, HLA-DRB11501 , HLA-DRB40101, HLA-DRB50101, HLA-DRB11501, HLA-DRB11101 , HLA-DRB10401
ALLVNLGIYGVAQAQ						82775861,30062041,24111929,74311118: HLA-DRB10101, HLA-DRB10802, HLA-DRB11501 , HLA-DRB11501
ALMQAKAGV				82776132,74311338,24112163,30062280		82776132,74311338,24112163,30062280: HLA-DRB10101, HLA-DRB10401, HLA-DRB10404, HLA-DRB10405, HLA-DRB10701, HLA-DRB10802, HLA-DRB10901, HLA-DRB11101, HLA-DRB11302, HLA-DRB11501, HLA-DRB40101, HLA-DRB50101, HLA-DRB10405 , HLA-DRB10401 , HLA-DRB10404 , HLA-DRB40101
ALMQAKAGVSVAQAQ						82776132,74311338,24112163,30062280: HLA-DRB10101, HLA-DRB10802, HLA-DRB10901, HLA-DRB11302, HLA-DRB50101
ALMQRGDLR				30062520,56479788	30062520,56479788	30062520,56479788: HLA-DRB10101, HLA-DRB10404, HLA-DRB10901, HLA-DRB11101, HLA-DRB40101, HLA-DRB50101, HLA-DRB40101
ALMSGNVKNAQVASV					82777525	82777525: HLA-DRB10101 , HLA-DRB10802, HLA-DRB11302
ALNAAAYFSVKKAKI						31983559,74314841: HLA-DRB10701, HLA-DRB10901, HLA-DRB11101, HLA-DRB11501, HLA-DRB50101, HLA-DRB10101
ALNAAIQAY				74312916		74312916: HLA-DRB10101, HLA-DRB10401, HLA-DRB10404, HLA-DRB10405, HLA-DRB10701, HLA-DRB10802, HLA-DRB10901, HLA-DRB11101, HLA-DRB11302, HLA-DRB11501, HLA-DRB50101
ALNAAIQAYKANKAL						74312916: HLA-DRB10101, HLA-DRB10401, HLA-DRB10404, HLA-DRB10701, HLA-DRB10802, HLA-DRB10901, HLA-DRB11302, HLA-DRB11501, HLA-DRB50101
ALNAAQAIGDDRLQQ						82777855: HLA-DRB10901
ALNADDGKEIWSVSL						74313038,24113841: HLA-DRB10701 , HLA-DRB10701
ALNDPAAGTTGPWYTN		82777380,161986504				:
ALNEIASSGLRAKIL					74314929,31983578,82524574	74314929,31983578,82524574: DRB1_0101, DRB1_0701, DRB1_0901, DRB1_1302, DRB1_1501, HLA-DRB10101, HLA-DRB10701, HLA-DRB10901, HLA-DRB11302, HLA-DRB11501, HLA-DRB50101
ALNKAKNNL	74312916			74312916		74312916: HLA-DRB10101, HLA-DRB10401, HLA-DRB10405, HLA-DRB10701, HLA-DRB11101, HLA-DRB11302, HLA-DRB50101
ALNKAKNNLANIVRQ						74312916: HLA-DRB10101, HLA-DRB11302, HLA-DRB50101
ALNLSLFLKDPATTK						30063129: HLA-DRB10101, HLA-DRB10301, HLA-DRB10401, HLA-DRB10404, HLA-DRB10405, HLA-DRB10901, HLA-DRB11101 , HLA-DRB11501, HLA-DRB30101, HLA-DRB40101, HLA-DRB50101
ALNMMRRLNKMFDGD						82775597: HLA-DRB10802, HLA-DRB11101, HLA-DRB11302, HLA-DRB40101
ALNNRDQEL	74313020	74313020		74313020		74313020: HLA-DRB10101, HLA-DRB10404, HLA-DRB10405
ALNNRDQELAAR		74313020				:
ALNQKKKANVVSRPV					74314944,82524589,31983567	74314944,82524589,31983567: HLA-DRB10701, HLA-DRB11302
ALNRLYLQNQTSLTG					74314932,31983575,82524577	74314932,31983575,82524577: DRB1_0101, DRB1_0401, DRB1_0404, DRB1_0405, DRB1_0901 , DRB1_1101, DRB1_1302, DRB1_1501, DRB4_0101, DRB5_0101, HLA-DRB10101, HLA-DRB10401, HLA-DRB10404 , HLA-DRB10405, HLA-DRB10701, HLA-DRB10901, HLA-DRB11101, HLA-DRB11501, HLA-DRB40101, HLA-DRB10404
ALNSEAGPVPLADIS						74313057: DRB1_0101
ALNTSDGTV				74313038,24113841		74313038,24113841: HLA-DRB10101, HLA-DRB10401, HLA-DRB10404, HLA-DRB10405, HLA-DRB10901 , HLA-DRB10901
ALNTVLQQI				82777380,161986504		82777380,82777547,161986504: HLA-DRB10101, HLA-DRB10405, HLA-DRB10701, HLA-DRB40101
ALNTVLQQIEKEQNT						82777380,82777547,161986504: HLA-DRB40101
ALNVLKAGNSEIYFP						74314931,31983590,82524576: DRB1_0101, DRB1_0404, DRB1_0701, DRB1_0901, DRB1_1101, DRB1_1302 , HLA-DRB10101, HLA-DRB10404, HLA-DRB10701, HLA-DRB10802, HLA-DRB10901, HLA-DRB11101, HLA-DRB11302
ALNVLLPDATDWQVY						30061887: HLA-DRB10101, HLA-DRB10301, HLA-DRB10401, HLA-DRB10405
ALNYDHWHY				82775684,30061906,56479649	82775684,30061906,56479649	82775684,30061906,56479649: HLA-DRB10101, HLA-DRB10404, HLA-DRB10405, HLA-DRB10701, HLA-DRB10901, HLA-DRB11101, HLA-DRB11501, HLA-DRB30101, HLA-DRB40101, HLA-DRB50101
ALNYDHWHYSVVARY					82775684,30061906,56479649	82775684,30061906,56479649: HLA-DRB10101, HLA-DRB10701, HLA-DRB10901
ALPDISAISALIAVK						82776927: DRB1_0101, DRB1_0404, DRB1_0405, DRB1_0701, DRB1_0901, DRB1_1302, DRB1_1501 , DRB4_0101
ALPEKLKFL				74314895		74314895: HLA-DRB10101, HLA-DRB10401, HLA-DRB10404, HLA-DRB10405, HLA-DRB10701, HLA-DRB10901 , HLA-DRB11101 , HLA-DRB11302, HLA-DRB11501, HLA-DRB40101, HLA-DRB50101
ALPEKLKFLHVYYNR						74314895: HLA-DRB10101, HLA-DRB10401, HLA-DRB10404, HLA-DRB10405, HLA-DRB10701, HLA-DRB11101 , HLA-DRB11501, HLA-DRB40101, HLA-DRB50101
ALPKVASQL				161986504		161986504: HLA-DRB10101, HLA-DRB10802, HLA-DRB10901, HLA-DRB11101, HLA-DRB11501, HLA-DRB40101, HLA-DRB50101
ALPKVASQLPDELGY						161986504: HLA-DRB10101, HLA-DRB40101
ALPLEFTDAAANKVK						30061716,82775547,56479616: DRB1_0101, DRB1_0401, DRB1_0405, DRB1_0701, DRB1_0901, HLA-DRB10101, HLA-DRB10401, HLA-DRB10404, HLA-DRB10405, HLA-DRB10701, HLA-DRB10901, HLA-DRB11302, HLA-DRB50101
ALPLMLKGDPVITIA					30063129	30063129: HLA-DRB10101, HLA-DRB10301, HLA-DRB10401, HLA-DRB11302, HLA-DRB11501, HLA-DRB30101, HLA-DRB40101
ALPLSGGQL				74312374		74312374: DRB1_0101 , DRB1_1302, DRB4_0101
ALPLSGGQLNGALGI						74312374: DRB1_0101 , DRB1_1302, DRB4_0101
ALPLWLNNEKWIVKD					24113164	24113164: HLA-DRB11101, HLA-DRB11302, HLA-DRB30101
ALPLWLNNEKWIVKE					82776746	82776746: HLA-DRB11101, HLA-DRB11302, HLA-DRB30101
ALPNKETI		74312163		74312163	74312163	74312163: HLA-DRB10101, HLA-DRB10401, HLA-DRB10404, HLA-DRB10405, HLA-DRB10701, HLA-DRB10901, HLA-DRB11101, HLA-DRB11302, HLA-DRB50101
ALPNKETISSNFCER						74312163: HLA-DRB10701
ALPSLKAKL			74312853	74312853	74312853	74312853: HLA-DRB10101, HLA-DRB10401, HLA-DRB10404, HLA-DRB10405, HLA-DRB10701, HLA-DRB10802 , HLA-DRB10901, HLA-DRB11101, HLA-DRB11501, HLA-DRB40101, HLA-DRB50101
ALPSLKAKLALGEDY						74312853: HLA-DRB10101, HLA-DRB10901, HLA-DRB11101, HLA-DRB40101
ALPVMAIAACSSNKN						30062096,56479690,74311265,82776019: HLA-DRB10101, HLA-DRB10404 , HLA-DRB10802, HLA-DRB10101 , HLA-DRB10404, HLA-DRB10802
ALQALFLSIANQKED			74314886			74314886: DRB1_0101, DRB1_0401, DRB1_0404 3, DRB1_0405, DRB1_0701, DRB1_1501, DRB4_0101, DRB5_0101
ALQAMEANKYDEARK						74313020: HLA-DRB10101, HLA-DRB50101
ALQGHSYAQDNLADL						30062167,24112056: DRB3_0101
ALQGHTFASNALGWI						30062167,24112056,82775914: DRB1_0101, DRB1_0701, DRB3_0101
ALQGHTFASNALGWT						74311180: DRB1_0101
ALQKNILRV	74314909			74314909		74314909: DRB1_0101, DRB1_0401, DRB1_0404 , DRB1_0405 , DRB1_0701, DRB1_1101, DRB1_1302, DRB1_1501 , DRB4_0101, DRB5_0101
ALQKNILRVTNSSSS	74314909					74314909: DRB1_0101, DRB1_0401, DRB1_0404 , DRB1_0405 , DRB1_0701, DRB1_1101, DRB1_1302, DRB1_1501 , DRB4_0101, DRB5_0101
ALQKNISCV	82524476,31983556,74314902			31983556,74314902		31983556,74314902: HLA-DRB10101, HLA-DRB10401 , HLA-DRB10404, HLA-DRB10405 , HLA-DRB11101 , HLA-DRB11302, HLA-DRB10401, HLA-DRB10405, HLA-DRB11101
ALQKNISCVTNSSSS	82524476,31983556,74314902					31983556,74314902: HLA-DRB10401 , HLA-DRB10404, HLA-DRB10405 , HLA-DRB11302, HLA-DRB10401, HLA-DRB10405
ALQNENHEA				30063169		30063169: HLA-DRB10101, HLA-DRB10401, HLA-DRB10404, HLA-DRB10405, HLA-DRB10701, HLA-DRB10901, HLA-DRB11101, HLA-DRB40101, HLA-DRB50101
ALQNIHIGDFNISDF					82776233,30062479,24112355,74311499	82776233,30062479,24112355: DRB1_0404, DRB1_0405, DRB4_0101
ALQQRLNSEEFVNLN					74314941	74314941: HLA-DRB11302
ALQQRLNSEELVNLN					82524586	82524586: HLA-DRB10101, HLA-DRB11302
ALQQRLNSEEVVNLN					31983562	31983562: HLA-DRB10901, HLA-DRB11302
ALQWMSPLGPLVFSY					30061734,82775567,24111612,74310797	30061734,82775567,24111612,74310797: HLA-DRB10101 , HLA-DRB10401, HLA-DRB10404, HLA-DRB10901, HLA-DRB10101, HLA-DRB10901 , HLA-DRB10404
ALRCALFYNSVWRAW					74311930	74311930: HLA-DRB10101, HLA-DRB10404, HLA-DRB10405, HLA-DRB10701 , HLA-DRB11101, HLA-DRB11302, HLA-DRB11501
ALRELLNEKDLTAEQ						31983568,74314945: HLA-DRB10101, HLA-DRB10401
ALRERANGL				161986504		161986504: HLA-DRB10101, HLA-DRB10701, HLA-DRB11302, HLA-DRB40101
ALRERANGLLLQGQW						161986504: HLA-DRB10101, HLA-DRB11302, HLA-DRB40101
ALRIFNEAF				24113897	24113897	24113897: HLA-DRB10101, HLA-DRB10301, HLA-DRB10404, HLA-DRB10405 , HLA-DRB10701, HLA-DRB10802, HLA-DRB10901, HLA-DRB11101, HLA-DRB11302, HLA-DRB11501 , HLA-DRB40101 , HLA-DRB50101
ALRIFNEAFGLIFRR					24113897	24113897: HLA-DRB10101, HLA-DRB10301, HLA-DRB10701, HLA-DRB10901, HLA-DRB11302, HLA-DRB11501 , HLA-DRB50101
ALRKNLATAQSLEKE			74314926,82524571,56404015			74314926,82524571,56404015: HLA-DRB10101, HLA-DRB10401 , HLA-DRB10404, HLA-DRB10405, HLA-DRB10701, HLA-DRB10802, HLA-DRB10901, HLA-DRB11101, HLA-DRB11302, HLA-DRB40101, HLA-DRB50101, HLA-DRB10401, HLA-DRB10405 , HLA-DRB10701 , HLA-DRB50101
ALRNIDIDRLSSVTY						30063232,24113112,74312163: DRB1_0101, DRB1_0301, DRB1_0701, DRB1_1302, DRB1_1501, DRB3_0101, DRB4_0101, DRB4_0101 , HLA-DRB10101, HLA-DRB10301, HLA-DRB10401, HLA-DRB10701, HLA-DRB10802, HLA-DRB11302, HLA-DRB30101, HLA-DRB40101
ALRPYLSDKLATQLS						30062347: HLA-DRB10101, HLA-DRB10301, HLA-DRB10401, HLA-DRB10901, HLA-DRB11101, HLA-DRB11501, HLA-DRB30101
ALRQGMPVTVQFGDE						82776132,24112163,30062280: HLA-DRB10101, HLA-DRB10901, HLA-DRB11302
ALRQGMPVTVQFGNE						74311338: HLA-DRB10101, HLA-DRB10901, HLA-DRB11302
ALRQNGDGV		74312736,82776181,24113600		74312736,82776181,24113600		:
ALRTAETKL				74314926,82524571,56404015	74314926,82524571,56404015	74314926,82524571,56404015: HLA-DRB10101, HLA-DRB10301, HLA-DRB10401 , HLA-DRB10404, HLA-DRB10405, HLA-DRB10701, HLA-DRB10802, HLA-DRB10901, HLA-DRB11101, HLA-DRB11501, HLA-DRB50101, HLA-DRB10401, HLA-DRB10405 , HLA-DRB10701 , HLA-DRB11501 , HLA-DRB50101
ALRTAETKLGSQLSL					74314926,82524571,56404015	74314926,82524571,56404015: HLA-DRB10101
ALRVVGLAQARFNAG						161986504: HLA-DRB10101, HLA-DRB10802, HLA-DRB10901, HLA-DRB11101, HLA-DRB11501, HLA-DRB40101, HLA-DRB50101
ALSDILKNSKRYGVR					82775597	82775597: HLA-DRB10101, HLA-DRB10301, HLA-DRB11101, HLA-DRB11302
ALSEMMQMKINNLSI						74313039: HLA-DRB10101, HLA-DRB10401, HLA-DRB10404 , HLA-DRB10405 , HLA-DRB10701, HLA-DRB11302, HLA-DRB11501, HLA-DRB40101
ALSFSYMWTNEYKAP						74311209,30062144,24112033,82775955: HLA-DRB10101, HLA-DRB10401 , HLA-DRB10404 , HLA-DRB10405, HLA-DRB10701, HLA-DRB10901, HLA-DRB11101, HLA-DRB11501, HLA-DRB30101, HLA-DRB50101, HLA-DRB10401, HLA-DRB10404, HLA-DRB10901
ALSGKTVDL			74314932,31983575,82524577	74314932,31983575,82524577		74314932,31983575,82524577: DRB1_0101, DRB1_0301, DRB1_0401, DRB1_0404, DRB1_0701, DRB1_0901 , DRB1_1302, DRB4_0101, DRB5_0101, HLA-DRB10101, HLA-DRB10301, HLA-DRB10701, HLA-DRB10901, HLA-DRB40101, HLA-DRB50101
ALSGKTVDLKIVSTS						74314932,31983575,82524577: DRB1_0101, DRB1_0301, DRB4_0101, HLA-DRB10301, HLA-DRB10701
ALSGLQVITRRPDKR						30062112: HLA-DRB10404, HLA-DRB11101 , HLA-DRB40101 , HLA-DRB50101
ALSGNTGRSTGPH		161986536,24113206,30063267				161986536,24113206,30063267,161950133: DRB1_0101, DRB1_0404 , HLA-DRB10101
ALSIVTSDSPVYRET					82777054	82777054: DRB1_0101, DRB1_0301, DRB1_0401, DRB1_0404, DRB1_0405, DRB1_0701, DRB1_1501, DRB4_0101, DRB5_0101
ALSKVLSKI				31983589,74314924,82524569		31983589,74314924,82524569: DRB1_0101, DRB1_0405, DRB1_0701, DRB1_0802, DRB1_0901, DRB1_1101 , DRB1_1302, DRB5_0101, HLA-DRB10101, HLA-DRB10405, HLA-DRB10701, HLA-DRB10901, HLA-DRB11101, HLA-DRB40101, HLA-DRB50101, HLA-DRB10405 , HLA-DRB40101
ALSKVLSKIDDTSAE						74314924,82524569: HLA-DRB10405, HLA-DRB11101, HLA-DRB40101, HLA-DRB10405 , HLA-DRB40101
ALSLDAGQMLFTGGS						82776746: HLA-DRB10101, HLA-DRB10701, HLA-DRB10901, HLA-DRB11302, HLA-DRB40101
ALSLDAGQTLFTGGS						24113164: HLA-DRB10101, HLA-DRB11302
ALSLGQKLL			31983589,74314924,82524569	31983589,74314924,82524569		31983589,74314924,82524569: DRB1_0101, DRB1_0401, DRB1_0404, DRB1_0405, DRB1_0701, DRB1_0901, DRB1_1101 , DRB4_0101, HLA-DRB10101, HLA-DRB10301, HLA-DRB10401, HLA-DRB10405, HLA-DRB11101, HLA-DRB40101, HLA-DRB10301 , HLA-DRB10404, HLA-DRB10405 , HLA-DRB40101
ALSLGQKLLNTEVSS						31983589,74314924,82524569: DRB1_0101, DRB1_0401, DRB1_0404, DRB1_0405, DRB1_1101 , DRB4_0101, HLA-DRB10101, HLA-DRB10401, HLA-DRB10405, HLA-DRB11101, HLA-DRB40101, HLA-DRB10404, HLA-DRB10405 , HLA-DRB40101
ALSNRQAKNDLM		82524589				82524589: HLA-DRB10101, HLA-DRB30101
ALSNRQAKNDLMPPF						82524589: HLA-DRB10101, HLA-DRB30101
ALSNRQAQNDPMPPF		74314944,31983567				74314944,31983567: HLA-DRB30101
ALSNRQAQNDPMPPFNITQKVSEDSNDF		74314944,31983567				:
ALSPTPLNNARLIWH					82777054	82777054: DRB1_0101, DRB1_1302
ALSPVAHSEGVQEVE						74312747: DRB1_0901
ALSQQTPAAQVDTAL						161986504: HLA-DRB10101, HLA-DRB10701
ALSRPVVSDGLVLIH						74313038,24113841: HLA-DRB10101, HLA-DRB10301, HLA-DRB30101
ALSSFINRRDLEKLK						31983568,74314945: HLA-DRB10404, HLA-DRB10405, HLA-DRB11101 , HLA-DRB50101, HLA-DRB10404 , HLA-DRB11101
ALSSSFTVNAAENDK						82775684,30061906,56479649: HLA-DRB10405, HLA-DRB10901
ALSSSITGA				74314926,82524571,56404015		74314926,82524571,56404015: HLA-DRB10101, HLA-DRB10401 , HLA-DRB10404, HLA-DRB10405, HLA-DRB10701, HLA-DRB10901, HLA-DRB11101, HLA-DRB11501, HLA-DRB50101, HLA-DRB10401, HLA-DRB10405 , HLA-DRB10701 , HLA-DRB11501 , HLA-DRB50101
ALSSSITGAVTQVGI						74314926,82524571,56404015: HLA-DRB10101, HLA-DRB10701, HLA-DRB10901, HLA-DRB10701
ALSTLSFGV			30062287,24112170,74311345	30062287,24112170,74311345		30062287,24112170,74311345: DRB1_0101, DRB1_0401, DRB1_0404, DRB1_0701, DRB1_0901, DRB1_1101, DRB1_1501, DRB4_0101, DRB5_0101, DRB4_0101 , HLA-DRB10101, HLA-DRB10401, HLA-DRB10404, HLA-DRB10701, HLA-DRB10901, HLA-DRB11501, HLA-DRB40101, HLA-DRB50101
ALSTLSFGVFAAEPI						74311345: HLA-DRB10101, HLA-DRB10701, HLA-DRB10901, HLA-DRB11501
ALSTLSFGVFAAEPV			30062287,24112170			30062287,24112170: DRB1_0101, DRB1_0701, DRB1_0901
ALTDGAGIPMSGYHI						82777944: HLA-DRB10101
ALTDMLQTF				82775514	82775514	82775514: HLA-DRB10101, HLA-DRB10401, HLA-DRB10404, HLA-DRB10405 , HLA-DRB10701, HLA-DRB10802, HLA-DRB10901, HLA-DRB11101, HLA-DRB11501 , HLA-DRB30101, HLA-DRB40101
ALTDMLQTFVPYRTA					82775514	82775514: HLA-DRB10101, HLA-DRB10401, HLA-DRB10404, HLA-DRB10701, HLA-DRB10802, HLA-DRB10901, HLA-DRB11501
ALTFGYRAADVVDLR			74311209,82775955		74311209,30062144,24112033,82775955	74311209,30062144,24112033,82775955: HLA-DRB10101, HLA-DRB10405, HLA-DRB10701, HLA-DRB10901, HLA-DRB30101, HLA-DRB10901
ALTGTLAGTRQGMIS						74313020: HLA-DRB10101, HLA-DRB10701, HLA-DRB50101
ALTIDGGVTLWAQSD						24113841: HLA-DRB10101
ALTIDGGVTLWTQSD						74313038: HLA-DRB10101
ALTNHQTKSLKLKPV						82777380,82777547: HLA-DRB10101, HLA-DRB10701, HLA-DRB10901, HLA-DRB11101, HLA-DRB50101
ALTNNQTKS	161986504					161986504: HLA-DRB10101, HLA-DRB10401 , HLA-DRB10404 , HLA-DRB10405, HLA-DRB10701, HLA-DRB10802, HLA-DRB11101, HLA-DRB11302, HLA-DRB11501, HLA-DRB50101
ALTNNQTKSLKLKPV						161986504: HLA-DRB10101, HLA-DRB10701, HLA-DRB11101, HLA-DRB11302, HLA-DRB11501
ALTSAFWQSLHITSS					56404024,82524617,74314979	56404024,82524617,74314979: HLA-DRB10101 , HLA-DRB10401, HLA-DRB10404, HLA-DRB10405 , HLA-DRB10701 , HLA-DRB10901, HLA-DRB11101, HLA-DRB11501, HLA-DRB10101, HLA-DRB10405, HLA-DRB10701, HLA-DRB10401
ALTSDIQQL				82776746,24113164		82776746,24113164: HLA-DRB10101, HLA-DRB10301, HLA-DRB10401, HLA-DRB10404, HLA-DRB10405, HLA-DRB10701, HLA-DRB10901, HLA-DRB11302, HLA-DRB30101, HLA-DRB40101, HLA-DRB30101
ALTSDIQQLRYQGEK						82776746,24113164: HLA-DRB10301, HLA-DRB40101
ALTSGHQQA				82777162		82777162: DRB1_0101, DRB1_0401, DRB1_0404, DRB1_0405 , DRB1_0901, DRB1_1101, DRB5_0101
ALTWNNLRKTLLVHQ					74314895,74314896	74314895,74314896: HLA-DRB10101, HLA-DRB10701, HLA-DRB10802, HLA-DRB11101 , HLA-DRB40101, HLA-DRB50101, HLA-DRB11101
ALTYRSEVKIDFKGN						74312859,82777756,56480092: HLA-DRB10301, HLA-DRB10701, HLA-DRB11101 , HLA-DRB30101, HLA-DRB11101
ALVDTAFYNLREDVK					30062538	30062538: DRB1_0405
ALVELVANTATLLDK					74314944,82524589,31983567	74314944,82524589,31983567: HLA-DRB10101, HLA-DRB10301, HLA-DRB10401 , HLA-DRB10404, HLA-DRB10405 , HLA-DRB10701, HLA-DRB10802, HLA-DRB10901, HLA-DRB11302, HLA-DRB11501, HLA-DRB30101, HLA-DRB10401, HLA-DRB10405
ALVFLGEKGFCDSND						31983559,74314841: HLA-DRB10401, HLA-DRB10404, HLA-DRB10405, HLA-DRB50101, HLA-DRB10101, HLA-DRB10405
ALVIDTSPI				74312916	74312916	74312916: HLA-DRB10101, HLA-DRB10301, HLA-DRB10401, HLA-DRB10404, HLA-DRB10405, HLA-DRB10701, HLA-DRB11302, HLA-DRB30101, HLA-DRB40101
ALVIDTSPIEKEISN					74312916	74312916: HLA-DRB10301, HLA-DRB10401, HLA-DRB40101
ALVISLPQA				74312853	74312853	74312853: HLA-DRB10101, HLA-DRB10301, HLA-DRB10401, HLA-DRB10404, HLA-DRB10405, HLA-DRB10701, HLA-DRB10802 , HLA-DRB10901, HLA-DRB11101, HLA-DRB11302, HLA-DRB11501, HLA-DRB30101, HLA-DRB40101, HLA-DRB50101
ALVISLPQAYLEYTY						74312853: HLA-DRB10101, HLA-DRB10301, HLA-DRB10405, HLA-DRB10701, HLA-DRB10802 , HLA-DRB10901, HLA-DRB11302, HLA-DRB11501, HLA-DRB40101, HLA-DRB50101
ALVMNTPLNRQPQVV						74312916: HLA-DRB10401, HLA-DRB10404, HLA-DRB11302
ALVQKVTSV				31983589,74314924,82524569	31983589,74314924,82524569	31983589,74314924,82524569: DRB1_0101, DRB1_0401, DRB1_0404, DRB1_0405, DRB1_0701, DRB1_0802, DRB1_0901, DRB1_1101 , DRB1_1302, DRB1_1501 , DRB4_0101, DRB5_0101, HLA-DRB10101, HLA-DRB10401, HLA-DRB10701, HLA-DRB10802, HLA-DRB10901, HLA-DRB11101, HLA-DRB11302, HLA-DRB11501, HLA-DRB40101, HLA-DRB50101, HLA-DRB10404, HLA-DRB40101
ALVQKVTSVLPHSIS						31983589,74314924,82524569: DRB1_0101, DRB1_0401, DRB1_0404, DRB1_0405, DRB1_0701, DRB1_0802, DRB1_0901, DRB1_1302, DRB1_1501 , DRB4_0101, DRB5_0101, HLA-DRB10101, HLA-DRB10401, HLA-DRB10701, HLA-DRB10802, HLA-DRB10901, HLA-DRB11101, HLA-DRB11302, HLA-DRB11501, HLA-DRB40101, HLA-DRB50101, HLA-DRB40101
ALVQNGQATALATVQ						82775806: HLA-DRB10101, HLA-DRB10901, HLA-DRB11302
ALVRKQYPKLFAHWY						74314986: HLA-DRB10101, HLA-DRB10901, HLA-DRB11101, HLA-DRB11302, HLA-DRB11501, HLA-DRB50101
ALVSGRLNV				24113164		24113164: HLA-DRB10101, HLA-DRB10404, HLA-DRB10701, HLA-DRB10901, HLA-DRB11101, HLA-DRB11501, HLA-DRB40101, HLA-DRB50101
ALVSGRLNVLTQGQA						24113164: HLA-DRB10101, HLA-DRB10404, HLA-DRB40101
ALVSGRLSV				82776746		82776746: HLA-DRB10101, HLA-DRB10701, HLA-DRB10901, HLA-DRB11101, HLA-DRB11501, HLA-DRB40101, HLA-DRB50101
ALVSGRLSVLTQGQA						82776746: HLA-DRB10101, HLA-DRB40101
ALWLAGCSSGEINKN						82776243: HLA-DRB10101, HLA-DRB10404, HLA-DRB10901
ALWRDLSDRLTGFLN						74313057: DRB1_0101, DRB1_0301, DRB1_0405, DRB1_0701, DRB1_0901, DRB1_1501
ALWSFRTFL				82777054	82777054	82777054: DRB1_0101, DRB1_0401, DRB1_0404, DRB1_0405, DRB1_0701, DRB1_0802, DRB1_0901, DRB1_1101, DRB1_1501, DRB5_0101
ALWSFRTFLLSPRAG					82777054	82777054: DRB1_0101, DRB1_0401, DRB1_0404, DRB1_0405, DRB1_0701, DRB1_0802, DRB1_0901, DRB1_1101, DRB1_1501, DRB5_0101
ALYGKLASV				30062541,24112417,74311561		30062541,24112417,74311561: HLA-DRB10101, HLA-DRB10401, HLA-DRB10404, HLA-DRB10405, HLA-DRB10701, HLA-DRB10802, HLA-DRB10901, HLA-DRB11101, HLA-DRB50101, HLA-DRB10101, HLA-DRB10401
ALYGKLASVFSSTGT						30062541,24112417,74311561: HLA-DRB10101, HLA-DRB10401, HLA-DRB10404, HLA-DRB10405, HLA-DRB10701, HLA-DRB10802, HLA-DRB10901, HLA-DRB11101, HLA-DRB50101, HLA-DRB10101, HLA-DRB10401
ALYILSNFEITRQDV					74314886	74314886: DRB1_0101, DRB1_0301, DRB1_0401, DRB1_0404 3, DRB1_0405, DRB1_0901, DRB1_1501
ALYIYDSGELISKVI					74314944,82524589,31983567	74314944,82524589,31983567: HLA-DRB10101, HLA-DRB10301, HLA-DRB10401 , HLA-DRB10405 , HLA-DRB10701, HLA-DRB10901, HLA-DRB11302, HLA-DRB11501, HLA-DRB30101, HLA-DRB10401, HLA-DRB10405
ALYLLSKFNFTKQDI					31983556	31983556: HLA-DRB10101, HLA-DRB10404, HLA-DRB10405 , HLA-DRB11101 , HLA-DRB11501, HLA-DRB40101, HLA-DRB50101
ALYLLSKFNFTKQDV					74314909,74314902	74314909,74314902: DRB1_0101, DRB1_0401, DRB1_0404 , DRB1_0405 , DRB1_1101, DRB1_1501 , DRB5_0101, HLA-DRB10101, HLA-DRB10404, HLA-DRB10405, HLA-DRB11101, HLA-DRB11501, HLA-DRB40101, HLA-DRB50101
ALYPVLSWL				24113718		24113718: HLA-DRB10101, HLA-DRB10404, HLA-DRB10701 , HLA-DRB11501, HLA-DRB30101
ALYPVLSWLTWPMSV						24113718: HLA-DRB10101, HLA-DRB10404, HLA-DRB10701 , HLA-DRB11501
ALYSQQGLA			30061621,24111500,74310673	30061621,24111500,74310673	30061621,24111500,74310673	30061621,24111500,74310673: HLA-DRB10101, HLA-DRB10401 , HLA-DRB10404, HLA-DRB10901, HLA-DRB40101 , HLA-DRB10401, HLA-DRB40101, HLA-DRB10101
ALYSQQGLAADLASQ					30061621,24111500,74310673	30061621,24111500,74310673: HLA-DRB10101, HLA-DRB10401 , HLA-DRB10901, HLA-DRB10401, HLA-DRB10101
ALYSRPELL				74314932,31983575	74314932,31983575	74314932,31983575: DRB1_0101, DRB1_0301, DRB1_0401, DRB1_0405, DRB1_0701, DRB1_0901 , DRB1_1101, DRB1_1501, DRB5_0101, HLA-DRB10101, HLA-DRB10701, HLA-DRB11302, HLA-DRB40101, HLA-DRB50101
ALYSRPELLSQALSG						74314932,31983575: DRB1_0101, DRB1_0401, DRB1_0405, DRB1_0701, DRB1_1101, HLA-DRB10101, HLA-DRB11302, HLA-DRB40101
ALYSRRELL	82524577			82524577		82524577: HLA-DRB10101, HLA-DRB10301, HLA-DRB11101, HLA-DRB40101, HLA-DRB50101
ALYSRRELLSQ	82524577					82524577: HLA-DRB10101, HLA-DRB10301, HLA-DRB11101, HLA-DRB40101
ALYSRRELLSQALSG						82524577: HLA-DRB10101, HLA-DRB40101
AMALSTLSF			30062287,24112170,74311345	30062287,24112170,74311345		30062287,24112170,74311345: DRB1_0101, DRB1_0401, DRB1_0404, DRB1_0701, DRB1_0901, DRB1_1101, DRB1_1302, DRB1_1501, DRB4_0101, DRB5_0101, DRB4_0101 , HLA-DRB10101, HLA-DRB10401, HLA-DRB10404, HLA-DRB10405, HLA-DRB10701, HLA-DRB10901, HLA-DRB11501, HLA-DRB40101, HLA-DRB50101
AMALSTLSFGVFAAE			30062287,24112170			30062287,24112170,74311345: DRB1_0101, DRB1_0701, HLA-DRB10101, HLA-DRB10701, HLA-DRB11501
AMANGCVRV				82777568,56479769,74311466	82777568,56479769,74311466	82777568,56479769,74311466: DRB1_0101, DRB1_0405, DRB1_0701, DRB1_0802, DRB1_0901, DRB1_1302 , DRB1_1501, DRB4_0101, DRB5_0101, DRB1_0802 , DRB1_1302, HLA-DRB10101, HLA-DRB10405, HLA-DRB10701, HLA-DRB11302, HLA-DRB11501 , HLA-DRB50101
AMANGCVRVYSGLMD					82777568,56479769,74311466	82777568,56479769,74311466: DRB1_0101, DRB1_0405, DRB1_0701, DRB1_0901, DRB1_1302 , DRB1_1501, DRB4_0101, DRB1_1302, HLA-DRB10101, HLA-DRB10405, HLA-DRB10701, HLA-DRB11501
AMANNIATGAINGAE						82777309,30062613,161485924: DRB1_0101, DRB1_1302
AMASPQAGM			74313020	74313020		74313020: HLA-DRB10101, HLA-DRB10301, HLA-DRB10401, HLA-DRB10404, HLA-DRB10405, HLA-DRB10701, HLA-DRB10802, HLA-DRB10901, HLA-DRB11101, HLA-DRB11302, HLA-DRB11501 , HLA-DRB40101, HLA-DRB50101
AMASPQAGMAALTGT			74313020			74313020: HLA-DRB10101
AMAVASLEF				30061734,82775567,24111612,74310797		30061734,82775567,24111612,74310797: HLA-DRB10101 , HLA-DRB10404, HLA-DRB10405, HLA-DRB10701 , HLA-DRB10901, HLA-DRB11302, HLA-DRB40101, HLA-DRB10101, HLA-DRB10701, HLA-DRB10901 , HLA-DRB10404
AMAVASLEFITPTPF						30061734,82775567,24111612,74310797: HLA-DRB10101 , HLA-DRB10404, HLA-DRB10405, HLA-DRB10701 , HLA-DRB11302, HLA-DRB40101, HLA-DRB10101, HLA-DRB10701, HLA-DRB10404
AMAVLRLQDGSHPPF						74312853: HLA-DRB10101, HLA-DRB40101
AMAVLRLQDGSYPPF						82777747: HLA-DRB10101, HLA-DRB40101
AMCKITETI				74314986		74314986: HLA-DRB10701, HLA-DRB11101, HLA-DRB40101, HLA-DRB50101
AMCKITETIKKWRIH						74314986: HLA-DRB10701, HLA-DRB11101, HLA-DRB40101, HLA-DRB50101
AMEDQQRSA	74313020			74313020		74313020: HLA-DRB10101, HLA-DRB40101
AMEDQQRSAPLTWVG						74313020: HLA-DRB10101
AMFKVGVIM				30062095		30062095: HLA-DRB10101, HLA-DRB10404 , HLA-DRB10405, HLA-DRB40101
AMFKVGVIMQDKGDT						30062095: HLA-DRB10404 , HLA-DRB10405, HLA-DRB40101
AMGEVLNEQFGRTVL						82775392: HLA-DRB10101
AMGGSYIYSENGGNR						161986648,74315076: HLA-DRB50101
AMGGSYIYSENGGSR						56404036: HLA-DRB50101
AMGIFYGGI				82775392	82775392	82775392: HLA-DRB10101, HLA-DRB10701, HLA-DRB10802, HLA-DRB10901, HLA-DRB11302, HLA-DRB11501, HLA-DRB30101, HLA-DRB40101
AMGIFYGGIAQIFAG					82775392	82775392: HLA-DRB10101, HLA-DRB10701, HLA-DRB10802, HLA-DRB10901, HLA-DRB11501
AMGQMFRLTTLQDNT						30063129: HLA-DRB10101, HLA-DRB10401, HLA-DRB10404, HLA-DRB10405, HLA-DRB10802, HLA-DRB11101 , HLA-DRB30101, HLA-DRB40101
AMHYLGIPTTRALSI					82777054	82777054: DRB1_0101, DRB1_0401, DRB1_0404, DRB1_0405, DRB1_0701, DRB1_0802, DRB1_1101, DRB1_1302, DRB1_1501, DRB4_0101, DRB5_0101
AMILGTEFQLEPYDI						30062520,56479788: HLA-DRB40101, HLA-DRB40101
AMIVIEDLKVSNMSK						30063169: HLA-DRB10101, HLA-DRB10301, HLA-DRB10404, HLA-DRB10802, HLA-DRB11501, HLA-DRB40101
AMKHSDKLF				82775585	82775585	82775585: HLA-DRB10101 , HLA-DRB10301, HLA-DRB10405, HLA-DRB10701, HLA-DRB10901, HLA-DRB11101, HLA-DRB11501, HLA-DRB30101, HLA-DRB40101, HLA-DRB50101
AMKHSDKLFVLRVPD					82775585	82775585: HLA-DRB10101 , HLA-DRB10405, HLA-DRB10701, HLA-DRB11101, HLA-DRB40101
AMKKLLIASLLFSSA					30061734,82775567,24111612,74310797	30061734,82775567,24111612,74310797: HLA-DRB10101 , HLA-DRB10401, HLA-DRB10404, HLA-DRB10405, HLA-DRB10701 , HLA-DRB10901, HLA-DRB11101, HLA-DRB11501, HLA-DRB40101, HLA-DRB50101 , HLA-DRB10101, HLA-DRB10701, HLA-DRB10901 , HLA-DRB50101, HLA-DRB10404
AMKLVFNANGVLTSN						74311638: DRB1_0101, DRB1_0401, DRB1_0404 , DRB1_0405, DRB1_0701, DRB1_1101, DRB1_1302, DRB1_1501 , DRB5_0101
AMKSKDSKMIDFLLK						74314909,74314902: DRB1_0101, DRB1_0701, HLA-DRB10101
AMKSKDSKT	82524476,31983556			31983556		31983556: HLA-DRB10404, HLA-DRB10701
AMKSKDSKTIDFLLK						31983556: HLA-DRB10701
AMLDVALNSEAGPVP			74313057			74313057: DRB1_0101, DRB1_0401, DRB1_0404
AMLGYGVREAPVPNE					82524488	82524488,74314993: DRB1_0405, DRB1_0802, DRB1_0901, DRB1_0405
AMLMRVAPSHALWSF						82777054: DRB1_0101, DRB1_0301, DRB1_0401, DRB1_0404, DRB1_0405, DRB1_0701, DRB1_0901, DRB1_1101, DRB1_1302, DRB1_1501, DRB3_0101 , DRB4_0101, DRB5_0101
AMMEQLDTY				82524577		82524577: HLA-DRB10101, HLA-DRB10404, HLA-DRB10405, HLA-DRB10901, HLA-DRB40101, HLA-DRB50101
AMMEQLDTYKLGEVD						82524577: HLA-DRB10101
AMMERLDTY	31983575			74314932,31983575		74314932,31983575: DRB1_0101, DRB1_0401, DRB1_0404, DRB1_0405, DRB1_0701, DRB1_0901 , DRB1_1101, DRB1_1302, DRB1_1501, DRB4_0101, DRB5_0101, HLA-DRB10101, HLA-DRB10404 , HLA-DRB10405, HLA-DRB10901, HLA-DRB11101, HLA-DRB11501, HLA-DRB40101
AMMERLDTYKLGEVN	31983575					74314932,31983575: DRB1_0101, DRB1_0404, DRB1_0405, DRB1_1501, DRB4_0101, HLA-DRB10101
AMNKLMQQI				30063171,56479949,74312018	30063171,56479949,74312018	30063171,56479949,74312018: HLA-DRB10101, HLA-DRB11101, HLA-DRB11501, HLA-DRB40101 , HLA-DRB50101, HLA-DRB10101 , HLA-DRB40101
AMNKLMQQIGKPYRW					30063171,56479949,74312018	30063171,56479949,74312018: HLA-DRB10101, HLA-DRB11101, HLA-DRB11501, HLA-DRB40101 , HLA-DRB50101, HLA-DRB10101 , HLA-DRB40101
AMPAPVHGR				74312747,24113604		74312747,24113604: DRB1_0101, DRB1_0401 , DRB1_0404, DRB1_0405, DRB1_0701, DRB1_0901, DRB1_1101, DRB1_1501, DRB5_0101, HLA-DRB10101, HLA-DRB10401, HLA-DRB10404, HLA-DRB10405 , HLA-DRB10802, HLA-DRB10901, HLA-DRB11101, HLA-DRB11302, HLA-DRB11501, HLA-DRB40101, HLA-DRB50101
AMPAPVHGRYQVYIN						74312747: DRB1_0701
AMPLMLTGC				74312967,82777826,24113773	74312967,82777826,24113773	74312967,82777826,24113773: HLA-DRB10101, HLA-DRB10401, HLA-DRB10404, HLA-DRB10405 , HLA-DRB10701 , HLA-DRB40101, HLA-DRB10405, HLA-DRB10701, HLA-DRB40101
AMPLMLTGCSTMSSV						74312967,82777826,24113773: HLA-DRB10101, HLA-DRB10401, HLA-DRB10404
AMPQGTPVL		161986536,24113206,30063267		161986536,24113206,30063267,161950133		161986536,24113206,30063267,31983559,161950133: DRB1_0101, DRB1_0401, DRB1_0404 , DRB1_0405, DRB1_0701, DRB1_0901, DRB4_0101, DRB5_0101, HLA-DRB10101, HLA-DRB10701, HLA-DRB10901, HLA-DRB50101 , HLA-DRB50101
AMPQGTPVLSVG		161986536,24113206,30063267				161986536,24113206,30063267,161950133: DRB1_0101, DRB1_0404 , DRB1_0405, DRB1_0701, DRB1_0901, DRB5_0101, HLA-DRB10101, HLA-DRB10701, HLA-DRB10901
AMPQGTPVLSVGDGE						161986536: DRB1_0405, DRB1_0901
AMPTFLEKL				74313020		74313020: HLA-DRB10101, HLA-DRB10404, HLA-DRB10405, HLA-DRB10901, HLA-DRB40101
AMPTFLEKLLDQARY						74313020: HLA-DRB10101, HLA-DRB10404, HLA-DRB10405, HLA-DRB40101
AMQSRLLKW				74314986,74314871	74314986,74314871	74314986,74314871: HLA-DRB10101, HLA-DRB10301, HLA-DRB10401, HLA-DRB10404, HLA-DRB10405, HLA-DRB10701, HLA-DRB10802, HLA-DRB10901, HLA-DRB11101, HLA-DRB11501, HLA-DRB40101, HLA-DRB50101, HLA-DRB50101
AMQSRLLKWMQSKYR					74314986,74314871	74314986,74314871: HLA-DRB10101, HLA-DRB10401, HLA-DRB10404, HLA-DRB10405, HLA-DRB10802, HLA-DRB10901, HLA-DRB11101, HLA-DRB11501, HLA-DRB40101, HLA-DRB50101, HLA-DRB50101
AMQWQMDFR				161986536,24113206,30063267,161950133	161986536,24113206,30063267,161950133	161986536,24113206,74314924,30063267,31983559,161950133: DRB1_0101, DRB1_0301, DRB1_0404 , DRB1_0405, DRB1_0701, DRB1_0802, DRB1_1101, DRB1_1302, DRB1_1501, DRB4_0101, DRB5_0101, HLA-DRB10101, HLA-DRB10301, HLA-DRB10404, HLA-DRB10405, HLA-DRB11101 , HLA-DRB30101, HLA-DRB40101, HLA-DRB50101 , HLA-DRB10404 , HLA-DRB50101, HLA-DRB11101
AMQWQMDFRKLKKGD					161986536,24113206,30063267,161950133	161986536,24113206,30063267,31983559,161950133: DRB1_0301, DRB1_0405, DRB1_0802, DRB1_1101, DRB5_0101, HLA-DRB10301, HLA-DRB11101 , HLA-DRB30101, HLA-DRB50101 , HLA-DRB50101, HLA-DRB10101, HLA-DRB11101
AMRKITETI				74314871		74314871: HLA-DRB10701, HLA-DRB10802, HLA-DRB11101, HLA-DRB40101, HLA-DRB50101
AMRKITETIKKWRIH						74314871: HLA-DRB10701, HLA-DRB10802, HLA-DRB11101, HLA-DRB40101, HLA-DRB50101
AMSGAFSGA				82776746,24113164	82776746,24113164	82776746,24113164: HLA-DRB10101, HLA-DRB10401, HLA-DRB10404, HLA-DRB10405, HLA-DRB10701, HLA-DRB10901, HLA-DRB11101, HLA-DRB11501, HLA-DRB50101
AMSGAFSGALPLWLN					82776746,24113164	82776746,24113164: HLA-DRB10101, HLA-DRB10405, HLA-DRB10701, HLA-DRB10901, HLA-DRB50101
AMSGFMAMPEARAEG						82775953,74311209,30062144,24112033: DRB1_0101, DRB1_0401, DRB1_0404, DRB1_0405, DRB1_0901 , DRB1_1101, DRB1_1501, DRB5_0101, HLA-DRB10101, HLA-DRB10401 , HLA-DRB10404 , HLA-DRB10405, HLA-DRB10901, HLA-DRB11101, HLA-DRB50101, HLA-DRB10401, HLA-DRB10404, HLA-DRB10901
AMSGSYSSV				74312853		74312853: HLA-DRB10101, HLA-DRB10401, HLA-DRB10405, HLA-DRB10701, HLA-DRB10802 , HLA-DRB10901, HLA-DRB11302, HLA-DRB11501, HLA-DRB50101
AMSGSYSSVWAEDDI						74312853: HLA-DRB10405, HLA-DRB10901
AMSVAKGVV			82775514	82775514	82775514	82775514: HLA-DRB10101, HLA-DRB10401, HLA-DRB10404, HLA-DRB10405 , HLA-DRB10701, HLA-DRB10802, HLA-DRB10901, HLA-DRB11101, HLA-DRB11302, HLA-DRB11501 , HLA-DRB40101, HLA-DRB50101
AMSVAKGVVSLTGQE			82775514		82775514	82775514: HLA-DRB10101
AMTIGQVAPAFADSA						74313020: HLA-DRB10101, HLA-DRB10802, HLA-DRB10901
AMVAFQNFI				30062095		30062095: HLA-DRB10101, HLA-DRB10404 , HLA-DRB10405, HLA-DRB11101, HLA-DRB11501, HLA-DRB30101, HLA-DRB40101, HLA-DRB50101
AMVAFQNFIKNYPDS						30062095: HLA-DRB10404 , HLA-DRB10405, HLA-DRB11101, HLA-DRB11501, HLA-DRB50101
AMVAPQAASQSASGN						82775902: HLA-DRB10101, HLA-DRB10802
AMVINGDQGTISRID					74312967,82777826,24113773	74312967,82777826,24113773: HLA-DRB10301, HLA-DRB11302
AMVTTETDV			24112397,82776274,30062521	24112397,74311541,82776274,30062521	24112397,74311541,82776274,30062521	24112397,74311541,82776274,30062521: DRB1_0101, DRB1_0301, DRB1_0401, DRB1_0404, DRB1_0405, DRB1_0701, DRB1_0901, DRB1_1501, HLA-DRB10101, HLA-DRB10301, HLA-DRB10401, HLA-DRB10404, HLA-DRB10405, HLA-DRB40101
AMVTTETDVASLRKQ			24112397,82776274,30062521			24112397,74311541,82776274,30062521: DRB1_0301, HLA-DRB10301, HLA-DRB10401
AMVTTETDVASLRKQL			24112397,82776274,30062521			:
AMWRYLYSM				30061734,82775567,24111612,74310797	30061734,82775567,24111612,74310797	30061734,82775567,24111612,74310797: HLA-DRB10101 , HLA-DRB10401, HLA-DRB10404, HLA-DRB10405, HLA-DRB10701 , HLA-DRB10901, HLA-DRB11101, HLA-DRB11501, HLA-DRB50101 , HLA-DRB10101, HLA-DRB10701, HLA-DRB10901 , HLA-DRB50101, HLA-DRB10404
AMWRYLYSMGEHPST						30061734,82775567,24111612,74310797: HLA-DRB10101 , HLA-DRB10401, HLA-DRB10404, HLA-DRB10405, HLA-DRB10701 , HLA-DRB10901, HLA-DRB11101, HLA-DRB11501, HLA-DRB50101 , HLA-DRB10101, HLA-DRB10701, HLA-DRB10901 , HLA-DRB50101, HLA-DRB10404
AMYDLKNWNLPGFAI						74311209,30062144,24112033,82775955: HLA-DRB10101, HLA-DRB11302, HLA-DRB11501, HLA-DRB11302
AMYWYLKAA			30062167,24112056,74311180,82775914	30062167,24112056,74311180,82775914	30062167,24112056,74311180,82775914	30062167,24112056,74311180,82775914,74314993: DRB1_0101, DRB1_0401, DRB1_0404, DRB1_0405, DRB1_0701, DRB1_0802 , DRB1_0901, DRB1_1101, DRB1_1501, DRB5_0101, DRB1_0802, DRB1_1501 , DRB1_0405 , DRB1_1101 , DRB1_1501
AMYWYLKAAAQESVG					30062167,24112056,74311180	30062167,24112056,74311180: DRB1_0101, DRB1_0401, DRB1_0404, DRB1_0405, DRB1_0701, DRB1_0802 , DRB1_0901, DRB1_1101, DRB1_1501, DRB5_0101, DRB1_0802, DRB1_1501
AMYWYLKAAAQGSVG					82775914	82775914: DRB1_0101, DRB1_0401, DRB1_0404, DRB1_0405 , DRB1_0701, DRB1_0802, DRB1_0901, DRB1_1101 , DRB1_1501, DRB5_0101
ANAAEIYNKDGNKVD		82777547,30062464,74311487				:
ANAAEIYNKDGNKVDL		30062464				:
ANAAEVYNKDGNK		74312736,82776181,24113600				:
ANAAGIWQI				82775597		82775597: HLA-DRB10101, HLA-DRB10404, HLA-DRB10701, HLA-DRB10802, HLA-DRB10901, HLA-DRB11101, HLA-DRB11302, HLA-DRB40101, HLA-DRB50101
ANAAGIWQIIPSTGR						82775597: HLA-DRB10101, HLA-DRB10404, HLA-DRB10701, HLA-DRB10802, HLA-DRB10901, HLA-DRB11101, HLA-DRB11302, HLA-DRB40101, HLA-DRB50101
ANAAVTAAKAAVETA			82775806			82775806: HLA-DRB10101, HLA-DRB10802 , HLA-DRB10901
ANADVNGARNILAAG			30063169,24113307			30063169,24113307: HLA-DRB10101, HLA-DRB11302
ANADVNGARNILAAGHAVL			30063169,24113307			:
ANAQLKLTAPESNLE						30063129: HLA-DRB10101, HLA-DRB10405, HLA-DRB10701, HLA-DRB10901
ANASNTFSGTLTVTV						56479816,82777308: HLA-DRB10101, HLA-DRB10401, HLA-DRB10404, HLA-DRB10405, HLA-DRB10701
ANAVKMYLQGKGVSA						30062096,56479690,74311265,82776019: HLA-DRB10101, HLA-DRB10401, HLA-DRB10701, HLA-DRB10901, HLA-DRB11101, HLA-DRB11501, HLA-DRB40101, HLA-DRB50101, HLA-DRB10101 , HLA-DRB10701
ANAYIIDHDSPYGYM						74314886,74314909,31983556,74314902: DRB1_0301, DRB3_0101, HLA-DRB10301, HLA-DRB10401 , HLA-DRB11302, HLA-DRB30101, HLA-DRB10401
ANAYLQGGQPQEAAN						74313020: HLA-DRB10101
ANDKAVGWNWSSGAY		74312374				74312374: DRB1_1501
ANDLRTAEAMVRSRE						74314895,74314896: HLA-DRB10101, HLA-DRB10301, HLA-DRB50101
ANDTLLAGGTMNNLG						82777141: HLA-DRB10101, HLA-DRB10401
ANEAINRLKNARDLR	74313020					74313020: HLA-DRB10101, HLA-DRB10401, HLA-DRB10404, HLA-DRB10405, HLA-DRB10802, HLA-DRB11101, HLA-DRB50101
ANEFELNLKGWLLNN						161986648,56404036,74315076: HLA-DRB10101, HLA-DRB11101, HLA-DRB11501, HLA-DRB50101, HLA-DRB11501
ANEIISVLERHNISA	82524583					82524583: DRB1_0101, DRB1_1101, DRB1_1501, DRB4_0101, DRB5_0101
ANEKTSQPVIHYHIN	31983589,74314924,82524569					31983589: DRB1_0701, DRB4_0101
ANEMYHLRDAAPIER						74312018: HLA-DRB10101 , HLA-DRB10401, HLA-DRB10405 , HLA-DRB10701, HLA-DRB10901, HLA-DRB30101, HLA-DRB50101
ANEMYHLRDAGPIER						30063171,56479949: HLA-DRB10101, HLA-DRB10901, HLA-DRB50101, HLA-DRB10101
ANERLKNNF				74314846		74314846: HLA-DRB10101, HLA-DRB10301, HLA-DRB10404, HLA-DRB10405, HLA-DRB11101, HLA-DRB11302, HLA-DRB50101
ANERLKNNFNILYNQ						74314846: HLA-DRB10101, HLA-DRB10301, HLA-DRB10404, HLA-DRB10405, HLA-DRB11101, HLA-DRB11302
ANFAAVEVQSTPEGQ						74311673,30062645,24112517: HLA-DRB10101, HLA-DRB10401, HLA-DRB10404, HLA-DRB10405 , HLA-DRB10405, HLA-DRB10404
ANFANNEGL			82777309,30062613,161485924,74311638	82777309,30062613,161485924,74311638	82777309,30062613,161485924,74311638	82777309,30062613,161485924,74311638: DRB1_0101, DRB1_0401, DRB1_0404, DRB1_0405, DRB1_1501, DRB4_0101, DRB4_0101 , DRB1_0404 , DRB1_1501 , DRB4_0101
ANFDYGDAGALSFSY						74311209,30062144,24112033,82775955: HLA-DRB10101, HLA-DRB10701, HLA-DRB10901, HLA-DRB10901
ANFFPPILF				82777418		82777418: HLA-DRB10101, HLA-DRB10401, HLA-DRB10404, HLA-DRB10405, HLA-DRB10701, HLA-DRB40101, HLA-DRB50101
ANFFPPILFAQGDTP						82777418: HLA-DRB10101, HLA-DRB40101
ANFKETQLTDVRIGQ						74312916: HLA-DRB10101, HLA-DRB10701
ANFLRSNPSYKVTVE						30062096,56479690,74311265,82776019: HLA-DRB10101, HLA-DRB10301, HLA-DRB10401, HLA-DRB10404 , HLA-DRB10405 , HLA-DRB10701, HLA-DRB10901, HLA-DRB11101, HLA-DRB11302, HLA-DRB11501, HLA-DRB30101, HLA-DRB50101, HLA-DRB10101 , HLA-DRB10404, HLA-DRB10405, HLA-DRB10701
ANFRVVGHKPLGART						82776232,74311498,24112354: DRB1_0101, DRB1_0405, DRB1_0701, DRB1_0802, DRB1_0901, DRB1_1101, DRB1_1501, DRB4_0101, DRB5_0101, HLA-DRB10101, HLA-DRB10701, HLA-DRB10802, HLA-DRB10901, HLA-DRB11501, HLA-DRB50101, HLA-DRB10701 , HLA-DRB10802 , HLA-DRB11101
ANGCVRVYSGLMDMM					82777568,56479769,74311466	82777568,56479769,74311466: DRB1_0101, DRB1_0404, DRB1_0405, DRB1_0701, DRB1_0901, DRB1_1302 , DRB1_1501, DRB4_0101, DRB1_1302, HLA-DRB10101, HLA-DRB10404, HLA-DRB10405, HLA-DRB10701, HLA-DRB10901 , HLA-DRB11501 , HLA-DRB50101
ANGDGFGISSTYVYD						74312162,30063231,24113110: HLA-DRB10701, HLA-DRB30101
ANGEKAVFF				74311209,30062144,24112033,82775955		74311209,30062144,24112033,82775955: HLA-DRB10101, HLA-DRB10901, HLA-DRB30101, HLA-DRB10404, HLA-DRB10701, HLA-DRB10901 , HLA-DRB11501
ANGEKAVFFSAMYDL						30062144,24112033: HLA-DRB10101, HLA-DRB10404, HLA-DRB10701, HLA-DRB11501
ANGFKMTSEMQQGEW						161986536,24113206,30063267,161950133: DRB1_0101, DRB1_0401, DRB1_0405, DRB1_0802, DRB1_0901, DRB1_1101, DRB5_0101, HLA-DRB10101, HLA-DRB10401, HLA-DRB10701, HLA-DRB10901, HLA-DRB40101
ANGIDSN		74312859,82777756,56480092				74312859,82777756,56480092: HLA-DRB10101, HLA-DRB11101 , HLA-DRB11302, HLA-DRB11101
ANGIDSNTKIAHLNG						74312859,82777756,56480092: HLA-DRB11101 , HLA-DRB11302, HLA-DRB11101
ANGISYYRL				82777418	82777418	82777418: HLA-DRB10101, HLA-DRB10404, HLA-DRB10405, HLA-DRB10701, HLA-DRB11302, HLA-DRB11501, HLA-DRB30101, HLA-DRB50101
ANGISYYRLWIFLIT					82777418	82777418: HLA-DRB10101, HLA-DRB10404, HLA-DRB10701, HLA-DRB11501
ANGLLLQGQWLDASI						161986504: HLA-DRB10101, HLA-DRB40101
ANGMLKQENGKAKVS						82775806: HLA-DRB10101, HLA-DRB11302, HLA-DRB50101
ANGNVVRFF				74312967,82777826	74312967,82777826	74312967,82777826: HLA-DRB10101, HLA-DRB10802 , HLA-DRB11302, HLA-DRB11501, HLA-DRB40101, HLA-DRB10802, HLA-DRB40101
ANGNVVRFFEVMKGD					74312967,82777826	74312967,82777826: HLA-DRB10802 , HLA-DRB11501, HLA-DRB40101, HLA-DRB10802, HLA-DRB40101
ANGQITLNGQKMSLE						30063129: HLA-DRB10101, HLA-DRB11101 , HLA-DRB50101
ANGRMIVVRINDRGP						82775902: HLA-DRB10101, HLA-DRB10802, HLA-DRB11101 , HLA-DRB11501, HLA-DRB40101
ANGSIFQSAQPINYG					56479816,82777308	56479816,82777308: HLA-DRB10101, HLA-DRB10301, HLA-DRB10401, HLA-DRB10404, HLA-DRB10405, HLA-DRB10701, HLA-DRB10901, HLA-DRB11302, HLA-DRB40101, HLA-DRB50101, HLA-DRB40101
ANGSRGNKTRLAYAG						74312162,30063231,24113110,82776872: HLA-DRB10101
ANGTLVDGA				82777309,30062613,161485924		82777309,30062613,161485924: DRB1_0101, DRB1_0401, DRB1_0404, DRB1_0405, DRB1_0701, DRB1_0901, DRB1_1302
ANGTLVDGAMANNIA						82777309,30062613,161485924: DRB1_0101, DRB1_0901
ANGVLTSNPTENITT						74311638: DRB1_0101, DRB1_0405, DRB1_0701
ANGWSLYGGALGDEN						74312853: HLA-DRB10101, HLA-DRB10901
ANHDFVFFGVEISNH						31983556,74314902: HLA-DRB10101, HLA-DRB10401 , HLA-DRB10404, HLA-DRB10405 , HLA-DRB10401, HLA-DRB10405
ANHDFVFFGVEISSH					74314886	74314886: DRB1_0101, DRB1_0401, DRB1_0405
ANIAQLTVNRYQKLL						82775806: HLA-DRB10101, HLA-DRB10401 , HLA-DRB10405, HLA-DRB10701 , HLA-DRB10802 , HLA-DRB11101, HLA-DRB11302, HLA-DRB40101, HLA-DRB50101
ANIDGISIR				56404024,82524617,74314979		56404024,82524617,74314979: HLA-DRB10101 , HLA-DRB10701 , HLA-DRB10901, HLA-DRB11501, HLA-DRB10101, HLA-DRB10701
ANIDGISIRLCLNKG						56404024,82524617,74314979: HLA-DRB10101 , HLA-DRB11501, HLA-DRB10101
ANIGYYVTPSAKFYI					161986648	161986648,56404036,74315076: HLA-DRB10101, HLA-DRB10401, HLA-DRB10404, HLA-DRB10405, HLA-DRB10701, HLA-DRB10802, HLA-DRB10901, HLA-DRB11101, HLA-DRB11501, HLA-DRB30101, HLA-DRB50101, HLA-DRB11501 , HLA-DRB10405
ANIIKDFFR				74314886,82776233		74314886: DRB1_0401, DRB1_0405, DRB1_0802, DRB1_0901, DRB1_1101, DRB1_1501, DRB5_0101
ANIIKDFFRKTIAAQ						74314886: DRB1_0401, DRB1_0405, DRB1_0802, DRB1_0901, DRB1_1101, DRB1_1501, DRB5_0101
ANILNRYTF				74313020		74313020: HLA-DRB10404, HLA-DRB10405, HLA-DRB10802, HLA-DRB11501
ANILNRYTFNNKDDS						74313020: HLA-DRB10404, HLA-DRB10405, HLA-DRB10802, HLA-DRB11501
ANIRNYVTETNADTI						31983589: DRB1_0101, DRB1_0401, DRB1_0404, DRB1_0405, DRB1_0701, DRB1_0901, DRB1_1302, DRB1_1501
ANIRRDYLHKVTTTV					30063169,24113307	30063169,24113307: HLA-DRB10101, HLA-DRB10301, HLA-DRB10401, HLA-DRB10405, HLA-DRB10701, HLA-DRB11101, HLA-DRB11302, HLA-DRB30101, HLA-DRB10701
ANISGTSRV				82776746		82776746: HLA-DRB10101, HLA-DRB10401, HLA-DRB10404, HLA-DRB10701, HLA-DRB10802, HLA-DRB11101, HLA-DRB11302, HLA-DRB40101
ANITGTSRV				24113164		24113164: HLA-DRB10101, HLA-DRB10401, HLA-DRB10404, HLA-DRB10701, HLA-DRB11101, HLA-DRB11302, HLA-DRB40101
ANIVRQTNKLYLQDK						74312916: HLA-DRB10101, HLA-DRB10301, HLA-DRB10401, HLA-DRB10701, HLA-DRB10802, HLA-DRB10901, HLA-DRB11101, HLA-DRB11302, HLA-DRB11501, HLA-DRB40101, HLA-DRB50101
ANIYQLNAKDASAMI						30062520,56479788: HLA-DRB10101, HLA-DRB10401 , HLA-DRB10404, HLA-DRB10701, HLA-DRB10901, HLA-DRB11101, HLA-DRB10401
ANKALVMNTPLNRQP						74312916: HLA-DRB10101, HLA-DRB10301, HLA-DRB10401, HLA-DRB10404, HLA-DRB10405, HLA-DRB10701, HLA-DRB11101, HLA-DRB11302, HLA-DRB11501, HLA-DRB40101, HLA-DRB50101
ANKAQNFEA				74312736,74312853,82776181,24113600		74312736,82776181,24113600: HLA-DRB10701, HLA-DRB30101 , HLA-DRB30101, HLA-DRB10701 , HLA-DRB10802
ANKAQNFEAVAQYQF						74312736,82776181,24113600: HLA-DRB10701, HLA-DRB30101 , HLA-DRB30101, HLA-DRB10701
ANKQADSML				30061621,24111500,74310673		30061621,24111500,74310673: HLA-DRB10101, HLA-DRB10401 , HLA-DRB40101 , HLA-DRB10401, HLA-DRB40101, HLA-DRB10101
ANKQADSMLGVQYSS						30061621,24111500,74310673: HLA-DRB40101 , HLA-DRB40101
ANKRAATAAANKKAR		74313032,82777891	74313032,82777891			74313032,82777891: HLA-DRB10101, HLA-DRB10401, HLA-DRB50101
ANKTQDV	82777547,30062464,24112338,74311487			82777547,30062464,24112338,74311487		30062464,24112338,74311487: HLA-DRB10101, HLA-DRB10404, HLA-DRB10701, HLA-DRB40101, HLA-DRB10404
ANKTQDVLL				82777547,30062464,24112338,74311487		30062464,24112338,74311487: HLA-DRB10101, HLA-DRB10701, HLA-DRB40101
ANKTQDVLLVAQYQF						30062464,24112338,74311487: HLA-DRB10101, HLA-DRB10701, HLA-DRB40101
ANKVFQGEEDKKFAF						82777418: HLA-DRB30101, HLA-DRB50101
ANKVKSLIADEDNPN						30061716,82775547,56479616: DRB1_0301, DRB1_0405, DRB1_0901, HLA-DRB10404, HLA-DRB10405, HLA-DRB40101
ANKVRQRIESLNQSY						74314931,31983590,82524576: DRB1_0404, DRB1_1101, DRB1_1501, DRB4_0101, HLA-DRB10802, HLA-DRB40101
ANKWLTELGGTIGKV						31983586: HLA-DRB10101
ANKYDEARK	74313020	74313020				74313020: HLA-DRB10101, HLA-DRB50101
ANLDFQSGY				82775953,74311209,30062144,24112033		82775953,74311209,30062144,24112033: DRB1_0101, DRB1_0405, DRB1_0701, DRB1_0901 , DRB4_0101, HLA-DRB10101, HLA-DRB10701, HLA-DRB10901, HLA-DRB11501, HLA-DRB30101, HLA-DRB50101, HLA-DRB10901
ANLDFQSGYAADMFG						82775953,74311209,30062144,24112033: DRB1_0101, DRB1_0405, DRB1_0701, DRB1_0901 , HLA-DRB10101, HLA-DRB10701, HLA-DRB10901, HLA-DRB50101, HLA-DRB10901
ANLDIAKAESNLSIA						82777380,82777547: HLA-DRB10101, HLA-DRB10401, HLA-DRB10701
ANLISDQFF				74314861		74314861: DRB1_0301, DRB1_0405, DRB1_0701, DRB4_0101
ANLISDQFFEKNVQY						74314861: DRB4_0101
ANLNIAKAESNLSIA					161986504	161986504: HLA-DRB10101, HLA-DRB10401 , HLA-DRB10405, HLA-DRB10701, HLA-DRB10802, HLA-DRB11302
ANLNTKDTNV	30061621,24111500,74310673	30061621,24111500,74310673			30061621,24111500,74310673	:
ANLQPGDKL			82775597	82775597	82775597	82775597: HLA-DRB10101, HLA-DRB10401
ANLSNNTLNIKSFDK	31983556,74314902					31983556,74314902: HLA-DRB11302, HLA-DRB50101
ANLSTQLPGWVVASQ					82776243	82776243: HLA-DRB10101, HLA-DRB10901
ANLYDDRYPIRGNIS						82524589: HLA-DRB10301, HLA-DRB30101
ANLYDHRYPIRGNIS						74314944,31983567: HLA-DRB10101
ANMWLSKVV			74314932,31983575,82524577	74314932,31983575,82524577		74314932,31983575,82524577: DRB1_0101, DRB1_0404, DRB1_0405, DRB1_0901 , DRB1_1302, DRB1_1501, HLA-DRB10101, HLA-DRB10404 , HLA-DRB10901, HLA-DRB11501, HLA-DRB40101, HLA-DRB10404
ANMWLSKVVDDEGKE						74314932,31983575,82524577: DRB1_0405, DRB1_0901 , HLA-DRB10404 , HLA-DRB10404
ANNHTVTML				82776804,74311930	82776804,74311930	82776804,74311930: DRB1_0101, DRB1_0401 , DRB1_0404, DRB1_0405, DRB1_0701, DRB1_1101, DRB1_1302 , DRB1_1501, DRB4_0101, DRB5_0101, HLA-DRB10101, HLA-DRB10301, HLA-DRB10701 , HLA-DRB11302, HLA-DRB30101, HLA-DRB40101
ANNHTVTMLVQINGR					82776804,74311930	82776804,74311930: DRB1_0101, DRB1_0401 , DRB1_0404, DRB1_0405, DRB1_0701, DRB1_1101, DRB1_1501, DRB4_0101, DRB5_0101, HLA-DRB10101, HLA-DRB10701 , HLA-DRB40101
ANNIDSHLL				74314944,82524589,31983567		74314944,82524589,31983567: HLA-DRB10101, HLA-DRB10301, HLA-DRB10401 , HLA-DRB10404, HLA-DRB10405 , HLA-DRB10802, HLA-DRB11302, HLA-DRB40101, HLA-DRB10401, HLA-DRB10405
ANNIVATTQNGYKPG		82777309,30062613,161485924,74311638				82777309,30062613,161485924,74311638: DRB1_0404, DRB5_0101, DRB1_0404
ANNIYFAANYAETLN						74312162: HLA-DRB10101, HLA-DRB10401, HLA-DRB10404, HLA-DRB10405, HLA-DRB10701, HLA-DRB10802, HLA-DRB10901, HLA-DRB11302, HLA-DRB11501 , HLA-DRB30101, HLA-DRB50101
ANNIYFAANYDETLN						30063231,24113110: HLA-DRB10101, HLA-DRB10401, HLA-DRB10404, HLA-DRB10405, HLA-DRB10901, HLA-DRB11501, HLA-DRB30101, HLA-DRB10404
ANNIYLAANYGETRN						30062464,24112338,74311487: HLA-DRB10101, HLA-DRB10401, HLA-DRB10405, HLA-DRB10901, HLA-DRB11101, HLA-DRB11501, HLA-DRB50101, HLA-DRB10401
ANNIYLAAQYTQTYN					74312736	74312736,82776181,24113600: HLA-DRB10101 , HLA-DRB10401, HLA-DRB10404, HLA-DRB10405, HLA-DRB11101, HLA-DRB11501, HLA-DRB40101, HLA-DRB10101, HLA-DRB11101
ANNNLWASPLDQQLR						82776243: HLA-DRB10101
ANNQLKYINLDFLTY						30063232,24113112: DRB1_0101, DRB1_0401, DRB1_0404, DRB1_0405, DRB1_1501, DRB4_0101, DRB4_0101
ANNSALEKV				74314924,82524569	74314924,82524569	74314924,82524569: HLA-DRB10101, HLA-DRB10401, HLA-DRB10901, HLA-DRB11302, HLA-DRB50101, HLA-DRB10404
ANNSDSITY	82775597			82775597		82775597: HLA-DRB10701
ANNSLSRGHRPLNIQ	31983589,74314924,82524569					31983589,74314924,82524569: DRB1_0101, DRB1_0701, DRB1_0802, DRB1_1101 , HLA-DRB10101, HLA-DRB10701
ANNTAKNMHPETRAVGSETSSLQASQDE		24113564,74312697,82776222				:
ANNTVSQEQANKWLT						31983586: HLA-DRB50101
ANNVHVMRF				74312374	74312374	74312374: DRB1_0101 , DRB1_0301, DRB1_0401, DRB1_0404, DRB1_0405 , DRB1_0701, DRB1_0802, DRB1_0901, DRB1_1101, DRB1_1302, DRB1_1501, DRB4_0101, DRB5_0101
ANNVHVMRFVSGSIQ					74312374	74312374: DRB1_0101 , DRB1_0401, DRB1_0404, DRB1_0405 , DRB1_0701, DRB1_0901, DRB1_1101, DRB1_1302, DRB1_1501, DRB4_0101, DRB5_0101
ANNYIYDMGRNKDGR						82775684,30061906,56479649: HLA-DRB10101, HLA-DRB11101, HLA-DRB30101, HLA-DRB50101
ANNYLKQAWNDIKNE						30062538: DRB1_0101, DRB1_0404, DRB1_0405
ANPAPLGLMGFGMTT						82775392: HLA-DRB10101
ANPELEQQI				30062520,56479788		30062520,56479788: HLA-DRB10101, HLA-DRB10802, HLA-DRB11302 , HLA-DRB40101, HLA-DRB11302, HLA-DRB40101
ANPELEQQIANYEYR						30062520,56479788: HLA-DRB10101, HLA-DRB40101, HLA-DRB40101
ANPKLQRTEPHRFGS						74312862,82777761,24113718: HLA-DRB10701, HLA-DRB10701
ANPTNISIPNTLMAA						82777309,30062613,161485924,74311638: DRB1_0101, DRB1_0401, DRB1_0404, DRB1_0405, DRB1_0701, DRB1_1302, DRB1_0404
ANPWNWFGSSTKVSE		74312967,82777826,24113773				74312967,82777826,24113773: HLA-DRB10101, HLA-DRB10405 , HLA-DRB10701 , HLA-DRB10901, HLA-DRB11101, HLA-DRB50101, HLA-DRB10405, HLA-DRB10701, HLA-DRB50101
ANQDYQRDGKSYKIV		82775902				82775902: HLA-DRB30101
ANQIKEIINKKLQKN					74314932	74314932: DRB1_0101, DRB1_0405, DRB1_1302, DRB4_0101, DRB5_0101
ANQIKEILNKKLQKN					82524577	82524577: HLA-DRB10101, HLA-DRB10701, HLA-DRB10802, HLA-DRB11101, HLA-DRB11302, HLA-DRB40101, HLA-DRB50101
ANQIKEIVTKKLQKN					31983575	31983575: HLA-DRB10101, HLA-DRB10701, HLA-DRB10802, HLA-DRB10901, HLA-DRB11101, HLA-DRB11302, HLA-DRB40101, HLA-DRB50101
ANQKEDVA	74314886		74314886	74314886,82776233		74314886: DRB1_0101, DRB1_0301, DRB1_0401, DRB1_0404 3, DRB1_0405, DRB1_1101, DRB1_1501, DRB5_0101
ANQKEDVAL			74314886	74314886,82776233		74314886: DRB1_0101, DRB1_0301, DRB1_0401, DRB1_0404 3, DRB1_0405, DRB1_1501, DRB5_0101
ANQKEDVALYILSNF						74314886: DRB1_0101
ANQKKDPYGYWGV		74314931,31983590,82524576				:
ANQKSLLLFLKTLAS			74314931,82524576		74314931,82524576	74314931,82524576: DRB1_0101, DRB1_0401, DRB1_0404, DRB1_0405, DRB1_1101, DRB1_1501, DRB4_0101, HLA-DRB10101, HLA-DRB10401, HLA-DRB10404, HLA-DRB10405, HLA-DRB10701, HLA-DRB11101, HLA-DRB11501, HLA-DRB40101, HLA-DRB50101
ANQLTALKY				24112397,74311541,82776274,30062521	24112397,74311541,82776274,30062521	24112397,74311541,82776274,30062521: DRB1_0101, DRB1_0401, DRB1_0404, DRB1_0405, DRB1_0701, DRB1_0802, DRB1_0901, DRB1_1101, DRB1_1302, DRB1_1501, DRB4_0101, DRB5_0101, HLA-DRB10101, HLA-DRB10401, HLA-DRB10404, HLA-DRB10405, HLA-DRB10701, HLA-DRB10802, HLA-DRB10901, HLA-DRB11101, HLA-DRB40101, HLA-DRB50101, HLA-DRB11101
ANQLTALKYNAGFDA					24112397,82776274,30062521	24112397,82776274,30062521: DRB1_0101, DRB1_0404, DRB1_1101, DRB1_1501, DRB4_0101, HLA-DRB10101, HLA-DRB10901, HLA-DRB11101 , HLA-DRB11101
ANQLTALKYNAGFEA					74311541	74311541: HLA-DRB10101, HLA-DRB10401, HLA-DRB10901, HLA-DRB11101
ANQMRPMVV				74313020		74313020: HLA-DRB10101, HLA-DRB10405, HLA-DRB10802, HLA-DRB11302, HLA-DRB40101
ANQMRPMVVQSSEDF						74313020: HLA-DRB10101, HLA-DRB10405, HLA-DRB10802, HLA-DRB11302, HLA-DRB40101
ANQVTTGVTSRIYDD						30061621,24111500,74310673: HLA-DRB10701, HLA-DRB10901, HLA-DRB11302, HLA-DRB10701 , HLA-DRB11302
ANQYVDLHEGFYASL						31983562,74314941,82524586: HLA-DRB10101, HLA-DRB10901, HLA-DRB11501, HLA-DRB30101, HLA-DRB10901
ANRILVNNL				24112397,74311541,82776274,30062521		24112397,74311541,82776274,30062521: DRB1_0101, DRB1_0401, DRB1_0404, DRB1_0405, DRB1_0701, DRB1_1101, DRB1_1302, DRB3_0101, DRB4_0101, DRB5_0101, HLA-DRB10101, HLA-DRB10301, HLA-DRB10401, HLA-DRB10404, HLA-DRB10405, HLA-DRB10802, HLA-DRB11101, HLA-DRB11302, HLA-DRB40101, HLA-DRB50101, HLA-DRB11101
ANRILVNNLPQGVEK						24112397,74311541,82776274,30062521: DRB1_0101, DRB1_0401, DRB1_0404, DRB1_0405, DRB1_1101, DRB1_1302, DRB4_0101, DRB5_0101, HLA-DRB10101, HLA-DRB10301, HLA-DRB10401, HLA-DRB10404, HLA-DRB10405, HLA-DRB10802, HLA-DRB11101, HLA-DRB11302, HLA-DRB40101, HLA-DRB11101
ANRNMTEGGRDLMKS						74313032: HLA-DRB10101
ANSATYGFKSGTASF					82777309,30062613,161485924,74311638	82777309,30062613,161485924,74311638: DRB1_0101, DRB1_0401, DRB1_0901, DRB1_1101 , DRB1_1501, DRB1_1101, DRB1_0901 , DRB1_1501
ANSGDTMLDNAMKSK						74314909: DRB1_0101, DRB1_0405
ANSGLMTLRLDKDTA						24113164: HLA-DRB10101, HLA-DRB10404, HLA-DRB11101, HLA-DRB40101
ANSIFDNLVKVLSST						74314925,31983586: DRB1_0101 , DRB1_0301, DRB1_0404, DRB1_0405, DRB1_0701, DRB1_0802 , DRB1_1101, DRB1_1501 , HLA-DRB10101, HLA-DRB10301, HLA-DRB10401, HLA-DRB10404, HLA-DRB10405, HLA-DRB10802 , HLA-DRB11101, HLA-DRB11302 , HLA-DRB40101
ANSINDINEQYLKVY						74314925,31983586: DRB1_0101 , DRB4_0101, HLA-DRB11302 , HLA-DRB30101, HLA-DRB40101
ANSLLNPQR			82524569	82524569	82524569	82524569: HLA-DRB10101, HLA-DRB10301 , HLA-DRB11101, HLA-DRB11302, HLA-DRB40101 , HLA-DRB50101
ANSLLNPQRALVQKV					82524569	82524569: HLA-DRB10101, HLA-DRB10301 , HLA-DRB11101, HLA-DRB11302, HLA-DRB40101
ANSQRVFRCGFAPIF					24113897	24113897: HLA-DRB10101, HLA-DRB10701, HLA-DRB10901, HLA-DRB30101
ANSVKTPFHFFLINN						74313020: HLA-DRB10101, HLA-DRB10405
ANSVRTSFF				30061734,82775567,24111612,74310797	30061734,82775567,24111612,74310797	30061734,82775567,24111612,74310797: HLA-DRB10101 , HLA-DRB10401, HLA-DRB10405, HLA-DRB10701 , HLA-DRB11101, HLA-DRB11302, HLA-DRB30101, HLA-DRB10101, HLA-DRB10701
ANTAPDATKASGVGV						24112911,74312132: DRB1_0701
ANTDYNAAI			30062095			30062095: HLA-DRB10101, HLA-DRB10405, HLA-DRB10701, HLA-DRB10901, HLA-DRB11302, HLA-DRB50101
ANTDYNAAIALVQDK						30062095: HLA-DRB10101, HLA-DRB10405, HLA-DRB10701, HLA-DRB10901, HLA-DRB11302, HLA-DRB50101
ANTFSAFLDRLSDTV						74314895,74314896: HLA-DRB10101, HLA-DRB10401, HLA-DRB10404, HLA-DRB10405, HLA-DRB11101 , HLA-DRB11101
ANTINYVTETNADTI						74314924: HLA-DRB10101, HLA-DRB10401, HLA-DRB10405, HLA-DRB10701, HLA-DRB10802, HLA-DRB11302
ANTLNYVTETNADTI						82524569: HLA-DRB10101, HLA-DRB10401, HLA-DRB10404, HLA-DRB10405 , HLA-DRB10701, HLA-DRB10802, HLA-DRB11302
ANTMSIPSSLFKNGA						82777054: DRB1_0101, DRB1_0404, DRB1_0405, DRB1_0701, DRB1_0901
ANTVKNFLRKSIAAQ						74314909: DRB1_0101, DRB1_0401, DRB1_0405 , DRB1_0802, DRB1_0901 , DRB1_1101, DRB1_1501 , DRB5_0101
ANTVSTAADLNIDIT						82776233,30062479,24112355,74311499: DRB1_0101, DRB1_0701, DRB1_0101 , HLA-DRB10701, HLA-DRB11302
ANVAHAAEV				74312162,30063231,24113110		74312162,30063231,24113110: HLA-DRB10101, HLA-DRB10401, HLA-DRB10404, HLA-DRB10701, HLA-DRB10802, HLA-DRB10901, HLA-DRB11302, HLA-DRB40101, HLA-DRB40101 , HLA-DRB10404 , HLA-DRB10802
ANVPGGASF		82776247,30062494,56479781		82776247,30062494,56479781		82776247,30062494,56479781: HLA-DRB11302 , HLA-DRB11302
ANVVSRPVI				74314944,82524589,31983567	74314944,82524589,31983567	74314944,82524589,31983567: HLA-DRB10101, HLA-DRB10701, HLA-DRB10802, HLA-DRB11302, HLA-DRB11501, HLA-DRB40101
ANVVSRPVILTQENI					74314944,82524589,31983567	74314944,82524589,31983567: HLA-DRB10101, HLA-DRB10802, HLA-DRB11302, HLA-DRB11501, HLA-DRB40101
ANYAETLNMTTYGDG						74312162: HLA-DRB10101, HLA-DRB10401, HLA-DRB10405, HLA-DRB10701
ANYDETLNMTTYGDG						30063231,24113110: HLA-DRB10101
ANYEYRIGIGDVLMV						30062520,56479788: HLA-DRB10101, HLA-DRB10701, HLA-DRB10901
ANYFADLGNGFYGQV						24112397,74311541,82776274,30062521: DRB1_0101, DRB1_0401, DRB3_0101, DRB5_0101, HLA-DRB10101, HLA-DRB10401, HLA-DRB10405, HLA-DRB10901, HLA-DRB30101, HLA-DRB50101
ANYHEGQYTSAGLSL						74312853: HLA-DRB10101, HLA-DRB10701, HLA-DRB10901
ANYIAGAGAYTYNEP						30062041,24111929,74311118: HLA-DRB10101, HLA-DRB10401, HLA-DRB10901, HLA-DRB11501, HLA-DRB50101, HLA-DRB10401
ANYITGAGAYTYNEP						82775861: HLA-DRB10101, HLA-DRB10901, HLA-DRB11501 , HLA-DRB50101
ANYKLGGAQQHDSVR						82776609,30062779,24112655: DRB1_0101, HLA-DRB10101
ANYKLISKSENCAGM						74314931,31983590,82524576: DRB1_0101, DRB1_0405, DRB1_0901, DRB1_1101, HLA-DRB10101, HLA-DRB10404, HLA-DRB10405, HLA-DRB10901, HLA-DRB11101
ANYKVLEYF				74314909,31983556,74314902	74314909,31983556,74314902	74314909,31983556,74314902: DRB1_0101, DRB1_0401, DRB1_0404 , DRB1_0405 , DRB1_1501 , DRB5_0101, HLA-DRB10101, HLA-DRB10401 , HLA-DRB10404, HLA-DRB10405 , HLA-DRB10701, HLA-DRB10802, HLA-DRB10901, HLA-DRB11101 , HLA-DRB11501, HLA-DRB40101, HLA-DRB50101, HLA-DRB10401, HLA-DRB10405, HLA-DRB11101, HLA-DRB11302
ANYKVLEYFINNGLV					74314909,74314902	74314909,74314902: DRB1_0101, DRB1_0401, DRB1_0404 , DRB1_0405 , DRB1_1501 , DRB5_0101, HLA-DRB10101, HLA-DRB10401, HLA-DRB10404, HLA-DRB10405, HLA-DRB10701, HLA-DRB11101, HLA-DRB11302, HLA-DRB11501, HLA-DRB40101
ANYKVLEYFISNGLV					31983556	31983556: HLA-DRB10101, HLA-DRB10401 , HLA-DRB10404, HLA-DRB10405 , HLA-DRB10701, HLA-DRB10802, HLA-DRB10901, HLA-DRB11101 , HLA-DRB11501, HLA-DRB40101, HLA-DRB50101
ANYWLGQLNYNKGKK						30062095: HLA-DRB10101, HLA-DRB10401, HLA-DRB10405, HLA-DRB11101, HLA-DRB50101
APAESLSCI				31983559,74314841		31983559,74314841: HLA-DRB10401, HLA-DRB10404, HLA-DRB10405, HLA-DRB10701, HLA-DRB10901, HLA-DRB11302, HLA-DRB50101, HLA-DRB10101, HLA-DRB10405
APAESLSCILNSLPF						31983559,74314841: HLA-DRB10404, HLA-DRB10405, HLA-DRB10701, HLA-DRB10101, HLA-DRB10405
APAFADSADTLPDMG						74313020: HLA-DRB10401
APATAFGAAVVGGDN						74313038,24113841: HLA-DRB10101, HLA-DRB10901 , HLA-DRB10901
APDARENVAPNNVDNNGVNTGSG	74311271,30062091,24111978	74311271				:
APDATKASGVGVTLM						24112911,74312132: DRB1_0101, DRB1_0701
APDGDLWAFIGDELK						82775597: HLA-DRB10901
APDISGVAHTTAKVT						74312853: HLA-DRB10101, HLA-DRB10701, HLA-DRB11302
APDMQVAEQRIQLAE					161986504	161986504: HLA-DRB40101
APEGEFSVNYRDNDQ		24112397,74311541,30062521				24112397: DRB1_0405
APEIQLRDKTLYMSG						24112397,74311541,82776274,30062521: DRB1_0101, DRB1_0301, DRB1_0405, DRB1_1101, DRB1_1302, DRB1_1501, DRB4_0101, HLA-DRB10101, HLA-DRB10301, HLA-DRB30101
APEQGFRAGGHGVLK						82776746,24113164: HLA-DRB10101
APESEGLQY				24112397,74311541,82776274,30062521		24112397,74311541,82776274,30062521: DRB1_0101, DRB1_0405, DRB1_0901, HLA-DRB10701, HLA-DRB10802
APESEGLQYTTVANQ						24112397,74311541,82776274,30062521: DRB1_0101, DRB1_0405, HLA-DRB10701, HLA-DRB10802
APESNLEVSYQNYHR						30063129: HLA-DRB11501
APGKSEQLQQQRVEA		24112397,30062521				24112397,30062521: DRB1_0101, HLA-DRB10101, HLA-DRB40101
APGQSEPLQQQRVEA						82776274: HLA-DRB40101
APGQSEQLQQQRVEA		74311541				74311541: HLA-DRB40101
APGVSTITADEIRKN		82775861,30062041,24111929,74311118				82775861,30062041,24111929,74311118: HLA-DRB10301, HLA-DRB10301
APGYTQTLEPRAQYL						30061621,24111500,74310673: HLA-DRB10101, HLA-DRB10901, HLA-DRB11101, HLA-DRB10101
APHRGVDFA				24113206,30063267,161950133		:
APHWSFMPGTYQGAE						74311209,30062144,24112033: HLA-DRB10101, HLA-DRB10405, HLA-DRB10901, HLA-DRB50101, HLA-DRB10901
APIERSELK	74312018	74312018				74312018: HLA-DRB10101 , HLA-DRB10301, HLA-DRB10901, HLA-DRB50101
APIERSELKNGD	74312018					:
APIFPDICY				24113897	24113897	24113897: HLA-DRB10101, HLA-DRB10405 , HLA-DRB10901, HLA-DRB11501 , HLA-DRB30101 , HLA-DRB50101
APIFPDICYHLTHYK					24113897	24113897: HLA-DRB10101, HLA-DRB11501 , HLA-DRB30101 , HLA-DRB50101
APINDQFGW				74312859,82777756,56480092		74312859,82777756,56480092: HLA-DRB10101, HLA-DRB10401, HLA-DRB10404, HLA-DRB10405, HLA-DRB10901, HLA-DRB30101
APINDQFGWGASITS						74312859,82777756,56480092: HLA-DRB10401, HLA-DRB10901
APISSVSSGSVEDRV						30062095: HLA-DRB10101, HLA-DRB10701, HLA-DRB10901, HLA-DRB11302
APKEAELDGDQMISH						74314925: DRB3_0101
APKNFNNAPAESLSC						31983559,74314841: HLA-DRB10401, HLA-DRB10405, HLA-DRB10701, HLA-DRB10901, HLA-DRB11302, HLA-DRB50101, HLA-DRB10101, HLA-DRB10405
APKTLAQWQSMLPNT						82776746,24113164: HLA-DRB10101, HLA-DRB10404, HLA-DRB11501, HLA-DRB40101
[truncated: 37,602 more rows]
